# Supplementary material for: Horizontal Gene Acquisitions Contributed to Genome Expansion in Insect-Symbiotic Spiroplasma clarkii
Source: Genome Biol Evol. 2018 Jun 1;10(6):1526–32. doi: 10.1093/gbe/evy113 (PMC6007557; doi:10.1093/gbe/evy113)
Supplement: Supplementary Data [file evy113_suppl.zip]

Archive with 3 entries (3 files):
- fig.genetree.v7.pdf
- table.accession.v06.xlsx
- table.cds.v04.xlsx
