# Supplementary material for: Horizontal Gene Acquisitions Contributed to Genome Expansion in Insect-Symbiotic Spiroplasma clarkii
Source: Genome Biol Evol. 2018 Jun 1;10(6):1526–32. doi: 10.1093/gbe/evy113 (PMC6007557; doi:10.1093/gbe/evy113)
Supplement: Supplementary Data [file evy113_suppl.zip › table.accession.v06.xlsx]

## Sheet: genome_Apis
Species	Accession	Group
Spiroplasma apis	CP006682	Apis
Spiroplasma cantharicola	CP012622	Apis
Spiroplasma clarkii	CP024870	Apis
Spiroplasma corruscae	CP022535	Apis
Spiroplasma culicicola	CP006681	Apis
Spiroplasma diminutum	CP005076	Apis
Spiroplasma helicoides	CP017015	Apis
Spiroplasma litorale	CP012357	Apis
Spiroplasma sabaudiense	CP006934	Apis
Spiroplasma taiwanense	CP005074	Apis
Spiroplasma turonicum	CP013860	Apis
Spiroplasma chrysopicola	CP005077	Chrysopicola

## Sheet: 16S_rDNA
Species	Accession	Group
Spiroplasma apis	NR_121708	Apis
Spiroplasma cantharicola	NR_125516	Apis
Spiroplasma clarkii	NR_104750	Apis
Spiroplasma corruscae	NR_025700	Apis
Spiroplasma culicicola	NR_025701	Apis
Spiroplasma diminutum	NR_121702	Apis
Spiroplasma helicoides	NR_025704	Apis
Spiroplasma litorale	NR_025708	Apis
Spiroplasma sabaudiense	NR_025710	Apis
Spiroplasma taiwanense	NR_121701	Apis
Spiroplasma turonicum	NR_025712	Apis
Acholeplasma multilocale	NR_042960	Mycoides-Entomoplasmataceae
Entomoplasma lucivorax	NR_028860	Mycoides-Entomoplasmataceae
Entomoplasma luminosum	NR_025676	Mycoides-Entomoplasmataceae
Mesoplasma grammopterae	NR_025687	Mycoides-Entomoplasmataceae
Mesoplasma photuris	NR_029066	Mycoides-Entomoplasmataceae
Mesoplasma seiffertii	NR_042858	Mycoides-Entomoplasmataceae
Mesoplasma syrphidae	NR_025728	Mycoides-Entomoplasmataceae
Mycoplasma capricolum	NR_118796	Mycoides-Entomoplasmataceae
Mycoplasma leachii	NR_103928	Mycoides-Entomoplasmataceae
Mycoplasma mycoides	NR_118794	Mycoides-Entomoplasmataceae
Mycoplasma putrefaciens	NR_025971	Mycoides-Entomoplasmataceae
Mycoplasma yeatsii	NR_026037	Mycoides-Entomoplasmataceae
Spiroplasma chrysopicola	NR_025699	Citri-Chrysopicola-Mirum
Spiroplasma citri	NR_036849	Citri-Chrysopicola-Mirum
Spiroplasma eriocheiris	NR_125505	Citri-Chrysopicola-Mirum
Spiroplasma kunkelii	NR_104847	Citri-Chrysopicola-Mirum
Spiroplasma melliferum	NR_025756	Citri-Chrysopicola-Mirum
Spiroplasma mirum	NR_121794	Citri-Chrysopicola-Mirum
Acholeplasma brassicae	AY538163	Other Mollicutes
Acholeplasma laidlawii	NR_074448	Other Mollicutes
Acholeplasma palmae	NR_029152	Other Mollicutes
Candidatus Phytoplasma oryzae	D12581	Other Mollicutes
Mycoplasma agalactiae	NR_118811	Other Mollicutes
Mycoplasma gallinaceum	NR_025913	Other Mollicutes
Mycoplasma iowae	NR_044669	Other Mollicutes
Mycoplasma ovipneumoniae	NR_025989	Other Mollicutes
Mycoplasma penetrans	NR_118664	Other Mollicutes
Mycoplasma testudineum	NR_115220	Other Mollicutes
Bacillus circulans	NR_118953	Non-Mollicutes
Clostridioides difficile	NR_113132	Non-Mollicutes
Clostridium disporicum	NR_026491	Non-Mollicutes
Clostridium neonatale	AF275949	Non-Mollicutes
Enterococcus casseliflavus	NR_114778	Non-Mollicutes
Gilliamella apicola	NR_118433	Non-Mollicutes
Lactobacillus apis	NR_125702	Non-Mollicutes
Leptotrichia hofstadii	NR_113161	Non-Mollicutes
Staphylococcus lentus	NR_043418	Non-Mollicutes
Streptococcus mitis	NR_028664	Non-Mollicutes
Yersinia kristensenii	NR_025159	Non-Mollicutes

## Sheet: genome_HGT
Species	Accession	Group
Spiroplasma apis	CP006682	Apis
Spiroplasma cantharicola	CP012622	Apis
Spiroplasma clarkii	CP024870	Apis
Spiroplasma corruscae	CP022535	Apis
Spiroplasma culicicola	CP006681	Apis
Spiroplasma diminutum	CP005076	Apis
Spiroplasma helicoides	CP017015	Apis
Spiroplasma litorale	CP012357	Apis
Spiroplasma sabaudiense	CP006934	Apis
Spiroplasma taiwanense	CP005074	Apis
Spiroplasma turonicum	CP013860	Apis
Mycoplasma capricolum	NC_007633	Mycoides-Entomoplasmataceae
Mycoplasma leachii	NC_014751	Mycoides-Entomoplasmataceae
Mycoplasma mycoides	NC_005364	Mycoides-Entomoplasmataceae
Mycoplasma putrefaciens	NC_015946	Mycoides-Entomoplasmataceae
Mycoplasma yeatsii	CP007520	Mycoides-Entomoplasmataceae
Spiroplasma chrysopicola	CP005077	Citri-Chrysopicola-Mirum
Spiroplasma citri	CP013197,CP013198,CP013199	Citri-Chrysopicola-Mirum
Spiroplasma eriocheiris	CP011856	Citri-Chrysopicola-Mirum
Spiroplasma kunkelii	CP010899,CP012423,CP012424,CP012425	Citri-Chrysopicola-Mirum
Spiroplasma mirum	CP006720	Citri-Chrysopicola-Mirum
Acholeplasma brassicae	NC_022549	Other Mollicutes
Acholeplasma laidlawii	CP000896	Other Mollicutes
Acholeplasma palmae	NC_022538	Other Mollicutes
Mycoplasma agalactiae	NC_009497	Other Mollicutes
Mycoplasma gallisepticum	NC_004829	Other Mollicutes
Mycoplasma penetrans	NC_004432	Other Mollicutes
Enterococcus casseliflavus	CP004856	Non-Mollicutes
Gilliamella apicola	CP007445	Non-Mollicutes
Streptococcus mitis	NC_013853	Non-Mollicutes
Yersinia kristensenii	CP009997	Non-Mollicutes

## Sheet: gene_A
Species	Accession
Entomoplasma lucivorax	WP_051437383
Entomoplasma luminosum	WP_025734214
Entomoplasma somnilux	WP_024863214
Mesoplasma corruscae	WP_104207822
Mesoplasma photuris	WP_031542679
Mycoplasma capricolum	WP_041159666
Mycoplasma feriruminatoris	WP_008362763
Mycoplasma leachii	WP_013447360
Mycoplasma mycoides	WP_020862433
Mycoplasma mycoides	WP_011166228
Mycoplasma putrefaciens	WP_014035222
Paenibacillus massiliensis	WP_025676679
Pasteurella multocida	WP_014325728
Spiroplasma apis	WP_023788919
Spiroplasma corruscae	WP_094049282
Spiroplasma helicoides	WP_069116478
Spiroplasma litorale	WP_075058404
Spiroplasma sabaudiense	WP_084655779
Spiroplasma turonicum	WP_075048600
Vibrio scophthalmi	WP_069446171

## Sheet: gene_B
Species	Accession
Mesoplasma tabanidae	WP_100679490
Spiroplasma cantharicola	ALD66072
Spiroplasma chrysopicola	WP_016339247
Spiroplasma eriocheiris	WP_047791606
Spiroplasma floricola	WP_100916600
Spiroplasma melliferum	WP_004028652
Spiroplasma sabaudiense	WP_025250907
Spiroplasma sabaudiense	WP_025250715
Spiroplasma sp. TU-14	WP_070406648
Spiroplasma syrphidicola	WP_016341060
Spiroplasma turonicum	WP_075048714

## Sheet: gene_C
Species	Accession
Acholeplasma multilocale	WP_026389505
Acholeplasma multilocale	WP_026389659
Entomoplasma ellychniae	WP_104205713
Entomoplasma ellychniae	WP_104205715
Entomoplasma lucivorax	WP_028126588
Entomoplasma luminosum	WP_025734028
Mesoplasma chauliocola	WP_027875351
Mesoplasma corruscae	WP_104208165
Mesoplasma corruscae	WP_104208167
Mesoplasma entomophilum	WP_099651169
Mesoplasma florum	WP_023025729
Spiroplasma cantharicola	WP_053946223
Spiroplasma cantharicola	WP_053946043
Spiroplasma culicicola	WP_025363177
Spiroplasma diminutum	WP_020836413
Spiroplasma diminutum	WP_020836288
Spiroplasma floricola	WP_100916469
Spiroplasma helicoides	WP_069117097
Spiroplasma helicoides	WP_069117126
Spiroplasma poulsonii	PQM31316
Spiroplasma taiwanense	WP_020834322
Spiroplasma taiwanense	WP_020834324
Spiroplasma taiwanense	WP_020834192

## Sheet: gene_D
Species	Accession
Bacillus aquimaris	WP_044338957
Mesoplasma chauliocola	WP_027875413
Mesoplasma florum	WP_023026010
Mesoplasma seiffertii	WP_027063426
Mesoplasma syrphidae	WP_027048370
Mesoplasma tabanidae	WP_100679690
Rodentibacter mrazii	WP_077494468
Spiroplasma apis	WP_023789678
Spiroplasma corruscae	WP_094048928
Spiroplasma diminutum	WP_020836087
Spiroplasma floricola	WP_100916200
Spiroplasma helicoides	WP_069115806
Spiroplasma litorale	WP_075058274
Spiroplasma turonicum	WP_075048441
Spiroplasma turonicum	WP_075048359
Vibrio alginolyticus	WP_053349292

## Sheet: gene_E
Species	Accession
Acholeplasma multilocale	WP_084514134
Candidatus Mycoplasma girerdii	AIV03499
Mycoplasma agassizii	WP_095334666
Mycoplasma agassizii	WP_095334696
Mycoplasma alligatoris	WP_005683649
Mycoplasma bovirhinis	BBA22093
Mycoplasma bovoculi	WP_022934856
Mycoplasma capricolum	WP_082274259
Mycoplasma collis	WP_051619129
Mycoplasma collis	WP_051619061
Mycoplasma collis	WP_051619061
Mycoplasma crocodyli	WP_013054588
Mycoplasma dispar	WP_044635178
Mycoplasma elephantis	WP_027334475
Mycoplasma feriruminatoris	WP_008362684
Mycoplasma fermentans	WP_013526897
Mycoplasma fermentans	WP_013354310
Mycoplasma gallinaceum	AKA50023
Mycoplasma glycophilum	WP_027333600
Mycoplasma iowae	WP_004024882
Mycoplasma iowae	WP_004024777
Mycoplasma leonicaptivi	WP_036458715
Mycoplasma mycoides	WP_036455539
Mycoplasma mycoides	WP_017698258
Mycoplasma mycoides	WP_011167016
Mycoplasma mycoides	WP_020862982
Mycoplasma ovipneumoniae	WP_069099135
Mycoplasma penetrans	WP_011077000
Mycoplasma pullorum	WP_073372278
Mycoplasma pulmonis	WP_010925168
Mycoplasma pulmonis	WP_010924821
Mycoplasma putrefaciens	WP_014034877
Mycoplasma yeatsii	WP_036497872
Spiroplasma apis	WP_023788855
Spiroplasma corruscae	ASP27856
Spiroplasma culicicola	WP_025362676
Spiroplasma eriocheiris	AKM54634
Spiroplasma helicoides	AOG60720
Spiroplasma litorale	WP_075057847
Spiroplasma mirum	AHF61412
Spiroplasma turonicum	WP_075048607

## Sheet: gene_F
Species	Accession
Bacillus alveayuensis	WP_044893963
Candidatus Mycoplasma girerdii	AIV03499
Candidatus Mycoplasma girerdii	AIV03628
Clostridium disporicum	WP_055291532
Clostridium saudiense	WP_042397623
Mesoplasma corruscae	PPE06458
Mycoplasma agassizii	WP_084232049
Mycoplasma agassizii	SMC15880
Mycoplasma bovirhinis	BBA22093
Mycoplasma bovoculi	WP_022934856
Mycoplasma capricolum	WP_036428285
Mycoplasma capricolum	WP_011386993
Mycoplasma collis	WP_051619129
Mycoplasma crocodyli	WP_013054588
Mycoplasma elephantis	WP_027334475
Mycoplasma felis	WP_036430861
Mycoplasma feriruminatoris	WP_008362684
Mycoplasma fermentans	WP_013526897
Mycoplasma fermentans	WP_013354310
Mycoplasma gallinaceum	AKA50023
Mycoplasma glycophilum	WP_027333600
Mycoplasma iowae	WP_004024882
Mycoplasma iowae	WP_036451376
Mycoplasma leachii	WP_013447455
Mycoplasma leonicaptivi	WP_036458715
Mycoplasma mycoides	WP_017698194
Mycoplasma mycoides	WP_041361987
Mycoplasma mycoides	WP_036455275
Mycoplasma mycoides	WP_011167016
Mycoplasma penetrans	WP_011077000
Mycoplasma pullorum	WP_073372278
Mycoplasma pulmonis	WP_010925168
Mycoplasma putrefaciens	WP_014034877
Mycoplasma yeatsii	WP_082028319
Spiroplasma apis	WP_023788855
Spiroplasma corruscae	ASP27856
Spiroplasma culicicola	WP_025362676
Spiroplasma eriocheiris	WP_079450820
Spiroplasma litorale	WP_075057847
Spiroplasma mirum	AHF61412

## Sheet: gene_G
Species	Accession
Bacillus caseinilyticus	WP_090892831
Clostridium neonatale	WP_058293962
Clostridium paraputrificum	WP_099330159
Entomoplasma somnilux	WP_024863257
Entomoplasma somnilux	WP_024863484
Mesoplasma chauliocola	WP_027875817
Mesoplasma chauliocola	WP_027875822
Mesoplasma chauliocola	WP_027875825
Mesoplasma coleopterae	WP_100670431
Mesoplasma corruscae	WP_104208201
Mesoplasma entomophilum	WP_099650894
Mesoplasma florum	WP_011182931
Mesoplasma florum	WP_023025283
Mesoplasma florum	WP_011183329
Mesoplasma seiffertii	WP_027063188
Spiroplasma apis	WP_023789209
Spiroplasma cantharicola	WP_053946237
Spiroplasma cantharicola	WP_053946368
Spiroplasma culicicola	WP_025363190
Spiroplasma diminutum	WP_020836424
Spiroplasma floricola	WP_100916665
Spiroplasma litorale	WP_075058313
Spiroplasma monobiae	WP_101780779
Spiroplasma monobiae	WP_101780771
Spiroplasma turonicum	WP_075048469

[truncated: 2 more sheets: gene_H, gene_I]
