# Supplementary material for: Horizontal Gene Acquisitions Contributed to Genome Expansion in Insect-Symbiotic Spiroplasma clarkii
Source: Genome Biol Evol. 2018 Jun 1;10(6):1526–32. doi: 10.1093/gbe/evy113 (PMC6007557; doi:10.1093/gbe/evy113)
Supplement: Supplementary Data [file evy113_suppl.zip › table.cds.v04.xlsx]

## Sheet: CDS
Locus_tag	Start	End	Length	Strand	Gene	Product	Top1	Top2	Top3	Top4	Top5	Classification	Pathway	TOP1_Clade	Label
SCLAR_v1c00010	1	1320	1320	1	dnaA	chromosomal replication initiation protein	Spiroplasma culicicola	Spiroplasma litorale	Spiroplasma taiwanense	Spiroplasma helicoides	Spiroplasma cantharicola	Apis		APIS
SCLAR_v1c00020	1452	2576	1125	1	dnaN	DNA polymerase III subunit beta	Spiroplasma culicicola	Spiroplasma apis	Spiroplasma helicoides	Spiroplasma helicoides	Spiroplasma cantharicola	Apis		APIS
SCLAR_v1c00030	2601	4502	1902	1	gyrB	DNA gyrase subunit B	Spiroplasma culicicola	Spiroplasma cantharicola	Spiroplasma monobiae	Spiroplasma diminutum	Spiroplasma floricola	Apis		APIS
SCLAR_v1c00040	4523	6958	2436	1	gyrA	DNA gyrase subunit A	Spiroplasma culicicola	Spiroplasma taiwanense	Spiroplasma floricola	Spiroplasma cantharicola	Spiroplasma diminutum	Apis		APIS
SCLAR_v1c00050	6962	8224	1263	1	serS	seryl-tRNA synthetase	Spiroplasma helicoides	Spiroplasma culicicola	Spiroplasma monobiae	Spiroplasma diminutum	Spiroplasma cantharicola	Apis		APIS
SCLAR_v1c00060	8450	8878	429	1	tadA	tRNA-specific adenosine deaminase	Spiroplasma floricola	Spiroplasma culicicola	Spiroplasma helicoides	Spiroplasma helicoides	Spiroplasma taiwanense	Apis		APIS
SCLAR_v1c00070	8906	10813	1908	1	dnaX	DNA polymerase III subunits gamma and tau	Spiroplasma culicicola	Spiroplasma helicoides	Spiroplasma taiwanense	Spiroplasma diminutum	Spiroplasma monobiae	Apis		APIS
SCLAR_v1c00080	10816	11394	579	1	recR	recombination protein RecR	Spiroplasma culicicola	Spiroplasma helicoides	Spiroplasma cantharicola	Spiroplasma diminutum	Spiroplasma floricola	Apis		APIS
SCLAR_v1c00090	11399	12040	642	1	tmk	thymidylate kinase	Spiroplasma culicicola	Spiroplasma floricola	Spiroplasma helicoides	Spiroplasma apis	Spiroplasma diminutum	Apis		APIS
SCLAR_v1c00100	12009	12785	777	1	holB	DNA polymerase III subunit delta'	Spiroplasma culicicola	Spiroplasma diminutum	Spiroplasma monobiae	Spiroplasma floricola	Spiroplasma cantharicola	Apis		APIS
SCLAR_v1c00110	12776	13501	726	1	yabB	methyltransferase	Spiroplasma helicoides	Spiroplasma monobiae	Spiroplasma culicicola	Spiroplasma floricola	Spiroplasma cantharicola	Apis		APIS
SCLAR_v1c00120	13494	14648	1155	1	tilS	tRNA(Ile)-lysidine synthase	Spiroplasma helicoides	Spiroplasma culicicola	Spiroplasma apis	Spiroplasma apis	Spiroplasma taiwanense	Apis		APIS
SCLAR_v1c00130	14689	16590	1902	1	ftsH	cell division protein FtsH	Spiroplasma helicoides	Spiroplasma culicicola	Spiroplasma culicicola	Spiroplasma monobiae	Spiroplasma floricola	Apis		APIS
SCLAR_v1c00140	16709	17578	870	1	hslO	heat shock protein 33	Spiroplasma culicicola	Spiroplasma apis	Spiroplasma helicoides	Spiroplasma monobiae	Spiroplasma diminutum	Apis		APIS
SCLAR_v1c00150	17629	18642	1014	1	NA	ABC transporter ATP-binding protein	Spiroplasma apis	Spiroplasma cantharicola	NA	NA	NA	Apis		APIS
SCLAR_v1c00160	18739	19053	315	1	NA	hypothetical protein	Spiroplasma culicicola	Spiroplasma monobiae	Spiroplasma diminutum	Spiroplasma floricola	Spiroplasma apis	Apis		APIS
SCLAR_v1c00170	19053	20039	987	1	dusB	tRNA-dihydrouridine synthase B	Spiroplasma monobiae	Spiroplasma culicicola	Spiroplasma floricola	Spiroplasma helicoides	Spiroplasma apis	Apis		APIS
SCLAR_v1c00180	20052	21560	1509	1	lysS	lysyl-tRNA synthetase	Spiroplasma culicicola	Spiroplasma diminutum	Spiroplasma helicoides	Spiroplasma cantharicola	Spiroplasma floricola	Apis		APIS
SCLAR_v1c00190	21564	22568	1005	1	asnA	asparagine synthetase AsnA	Spiroplasma culicicola	Spiroplasma helicoides	Spiroplasma apis	Spiroplasma floricola	Spiroplasma taiwanense	Apis		APIS
SCLAR_v1c00200	22624	23241	618	1	ispD	2-C-methyl-D-erythritol 4-phosphate cytidylyltransferase	Spiroplasma culicicola	Spiroplasma apis	Spiroplasma floricola	Spiroplasma helicoides	Spiroplasma monobiae	Apis		APIS
SCLAR_v1c00210	23313	24683	1371	-1	NA	transposase	NA	NA	NA	NA	NA	Species-specific		NA
SCLAR_v1c00220	24929	25420	492	1	rpsF	30S ribosomal protein S6	Spiroplasma culicicola	Spiroplasma apis	Spiroplasma diminutum	Spiroplasma corruscae	Spiroplasma corruscae	Apis		APIS
SCLAR_v1c00230	25435	25890	456	1	ssb	single-strand DNA-binding protein	Spiroplasma culicicola	Spiroplasma monobiae	Spiroplasma floricola	Spiroplasma helicoides	Spiroplasma diminutum	Apis		APIS
SCLAR_v1c00240	25911	26132	222	1	rpsR	30S ribosomal protein S18	Spiroplasma apis	Spiroplasma taiwanense	Spiroplasma monobiae	Spiroplasma diminutum	Spiroplasma culicicola	Apis		APIS
SCLAR_v1c00250	26208	26654	447	1	rplI	50S ribosomal protein L9	Spiroplasma floricola	Spiroplasma diminutum	Spiroplasma diminutum	Spiroplasma monobiae	Spiroplasma helicoides	Apis		APIS
SCLAR_v1c00260	26654	28012	1359	1	dnaC	replicative DNA helicase	Spiroplasma culicicola	Spiroplasma monobiae	Spiroplasma diminutum	Spiroplasma floricola	Spiroplasma taiwanense	Apis		APIS
SCLAR_v1c00270	28066	29103	1038	1	NA	hypothetical protein	NA	NA	NA	NA	NA	Species-specific		NA
SCLAR_v1c00280	29203	35832	6630	1	NA	hypothetical protein	NA	NA	NA	NA	NA	Species-specific		NA
SCLAR_v1c00290	35834	36502	669	1	ung	uracil-DNA glycosylase	Spiroplasma monobiae	Spiroplasma floricola	Spiroplasma cantharicola	Spiroplasma taiwanense	Spiroplasma diminutum	Apis		APIS
SCLAR_v1c00300	36513	37424	912	1	NA	hypothetical protein	Spiroplasma apis	Spiroplasma monobiae	Spiroplasma diminutum	Spiroplasma culicicola	Spiroplasma floricola	Apis		APIS
SCLAR_v1c00310	37436	38749	1314	1	cysS	cysteinyl-tRNA synthetase	Spiroplasma helicoides	Spiroplasma helicoides	Spiroplasma corruscae	Spiroplasma floricola	Spiroplasma monobiae	Apis		APIS
SCLAR_v1c00320	38749	39465	717	1	rlmB	23S rRNA (guanosine2251-2'-O)-methyltransferase	Spiroplasma monobiae	Spiroplasma floricola	Spiroplasma taiwanense	Spiroplasma diminutum	Spiroplasma apis	Apis		APIS
SCLAR_v1c00330	39465	40082	618	1	NA	hypothetical protein	NA	NA	NA	NA	NA	Species-specific		NA
SCLAR_v1c00340	40268	40684	417	1	NA	preprotein translocase subunit SecE	Spiroplasma apis	Spiroplasma helicoides	Spiroplasma litorale	Spiroplasma monobiae	Spiroplasma diminutum	Apis		APIS
SCLAR_v1c00350	40698	41318	621	1	nusG	transcription antitermination protein NusG	Spiroplasma culicicola	Spiroplasma apis	Spiroplasma taiwanense	Spiroplasma corruscae	Spiroplasma litorale	Apis		APIS
SCLAR_v1c00360	41371	41748	378	1	ppiB	peptidyl-prolyl cis-trans isomerase	Spiroplasma monobiae	Spiroplasma diminutum	Spiroplasma floricola	Spiroplasma culicicola	Spiroplasma cantharicola	Apis		APIS
SCLAR_v1c00370	41794	42066	273	-1	NA	hypothetical protein	NA	NA	NA	NA	NA	Species-specific		NA
SCLAR_v1c00380	42294	42728	435	1	rplK	50S ribosomal protein L11	Spiroplasma culicicola	Spiroplasma apis	Spiroplasma culicicola	Spiroplasma cantharicola	Spiroplasma floricola	Apis		APIS
SCLAR_v1c00390	42731	43417	687	1	rplA	50S ribosomal protein L1	Spiroplasma culicicola	Spiroplasma helicoides	Spiroplasma diminutum	Spiroplasma taiwanense	Spiroplasma cantharicola	Apis		APIS
SCLAR_v1c00400	43566	44354	789	1	NA	HAD superfamily hydrolase	Spiroplasma helicoides	Spiroplasma diminutum	Spiroplasma floricola	Spiroplasma monobiae	Spiroplasma monobiae	Apis		APIS
SCLAR_v1c00430	45383	45883	501	1	rplJ	50S ribosomal protein L10	Spiroplasma taiwanense	Spiroplasma floricola	Spiroplasma culicicola	Spiroplasma cantharicola	Spiroplasma helicoides	Apis		APIS
SCLAR_v1c00440	45939	46304	366	1	rplL	50S ribosomal protein L7/L12	Spiroplasma corruscae	Spiroplasma turonicum	Spiroplasma floricola	Spiroplasma diminutum	Spiroplasma helicoides	Apis		APIS
SCLAR_v1c00450	46631	47521	891	1	NA	hypothetical protein	Spiroplasma helicoides	NA	NA	NA	NA	Apis		APIS
SCLAR_v1c00460	47695	51552	3858	1	rpoB	DNA-directed RNA polymerase subunit beta	Spiroplasma culicicola	Spiroplasma apis	Spiroplasma monobiae	Spiroplasma cantharicola	Spiroplasma taiwanense	Apis		APIS
SCLAR_v1c00470	51574	55332	3759	1	rpoC	DNA-directed RNA polymerase subunit beta'	Spiroplasma culicicola	Spiroplasma apis	Spiroplasma floricola	Spiroplasma monobiae	Spiroplasma taiwanense	Apis		APIS
SCLAR_v1c00480	55415	55846	432	1	rpiB	ribose 5-phosphate isomerase B	Spiroplasma culicicola	Spiroplasma turonicum	Spiroplasma helicoides	Spiroplasma monobiae	Spiroplasma floricola	Apis		APIS
SCLAR_v1c00490	55865	56488	624	1	upp	uracil phosphoribosyltransferase	Spiroplasma culicicola	Spiroplasma helicoides	Spiroplasma monobiae	Spiroplasma turonicum	Spiroplasma litorale	Apis		APIS
SCLAR_v1c00500	56567	57625	1059	1	rmuC	DNA recombination protein RmuC	Spiroplasma apis	Mesoplasma seiffertii	Spiroplasma litorale	Spiroplasma helicoides	Spiroplasma taiwanense	HGT-LC		APIS
SCLAR_v1c00510	57845	59440	1596	1	NA	hypothetical protein	Mesoplasma seiffertii	NA	NA	NA	NA	HGT-HC		ME
SCLAR_v1c00520	59491	60000	510	1	NA	hypothetical protein	Mesoplasma seiffertii	NA	NA	NA	NA	HGT-HC		ME
SCLAR_v1c00530	60013	62427	2415	1	ganP	arabinogalactan oligomer / maltooligosaccharide transport system permease protein	Mesoplasma seiffertii	Mycoplasma mycoides	Mycoplasma mycoides	Mycoplasma leachii	Mycoplasma capricolum	HGT-HC	Maltooligosaccharide	ME	ganP3
SCLAR_v1c00540	62442	64955	2514	1	ganQ	arabinogalactan oligomer / maltooligosaccharide transport system permease protein	Mesoplasma seiffertii	Mycoplasma feriruminatoris	Mycoplasma mycoides	Mycoplasma mycoides	Mycoplasma mycoides	HGT-HC	Maltooligosaccharide	ME	ganQ3
SCLAR_v1c00550	64962	66038	1077	1	msmX	multiple sugar transport system ATP-binding protein	Mycoplasma leachii	Mycoplasma sp. HU2014	Mesoplasma seiffertii	Mycoplasma capricolum	Mycoplasma capricolum	HGT-HC	Maltooligosaccharide	ME	msmX3
SCLAR_v1c00560	66038	68326	2289	1	malZ	alpha-glucosidase	Mesoplasma seiffertii	NA	NA	NA	NA	HGT-HC	Maltooligosaccharide	ME	malZ
SCLAR_v1c00570	68316	70613	2298	1	mapA	maltose phosphorylase	Mycoplasma sp. HU2014	Mycoplasma capricolum	Mycoplasma capricolum	Mycoplasma mycoides	Mycoplasma capricolum	HGT-HC		OM
SCLAR_v1c00580	70619	72232	1614	1	NA	alpha-glucosidase	Mesoplasma seiffertii	Mycoplasma sp. HU2014	Mycoplasma capricolum	Mycoplasma capricolum	Mycoplasma leachii	HGT-HC	Central_pathway	ME	NA
SCLAR_v1c00590	72261	74144	1884	1	NA	ABC transporter ATP-binding protein	Entomoplasma freundtii	Spiroplasma corruscae	Spiroplasma taiwanense	Spiroplasma taiwanense	Spiroplasma culicicola	HGT-LC		ME
SCLAR_v1c00600	74157	75932	1776	1	nplT	cyclomaltodextrinase / maltogenic alpha-amylase / neopullulanase	Mesoplasma seiffertii	Mycoplasma capricolum	Mycoplasma capricolum	Mycoplasma capricolum	Mycoplasma leachii	HGT-HC	Maltooligosaccharide	ME	nplT
SCLAR_v1c00610	76165	76527	363	1	NA	hypothetical protein	NA	NA	NA	NA	NA	Species-specific		NA
SCLAR_v1c00620	76576	77406	831	1	atpB	F0F1 ATP synthase subunit A	Spiroplasma culicicola	Spiroplasma apis	Entomoplasma freundtii	Entomoplasma luminosum	Entomoplasma luminosum	HGT-LC		APIS
SCLAR_v1c00630	77446	77754	309	1	atpE	F0F1 ATP synthase subunit C	Spiroplasma culicicola	Spiroplasma taiwanense	Spiroplasma culicicola	Spiroplasma taiwanense	Spiroplasma diminutum	Apis		APIS
SCLAR_v1c00640	77757	78296	540	1	atpF	F0F1 ATP synthase subunit B	Spiroplasma culicicola	Spiroplasma apis	Spiroplasma taiwanense	Spiroplasma helicoides	Spiroplasma corruscae	Apis		APIS
SCLAR_v1c00650	78300	78845	546	1	atpH	F0F1 ATP synthase subunit delta	Spiroplasma helicoides	Spiroplasma culicicola	Spiroplasma apis	Spiroplasma cantharicola	Spiroplasma taiwanense	Apis		APIS
SCLAR_v1c00660	78855	80429	1575	1	atpA	F0F1 ATP synthase subunit alpha	Spiroplasma helicoides	Spiroplasma culicicola	Spiroplasma apis	Spiroplasma monobiae	Spiroplasma floricola	Apis		APIS
SCLAR_v1c00670	80430	81278	849	1	atpG	F0F1 ATP synthase subunit gamma	Spiroplasma culicicola	Spiroplasma helicoides	Spiroplasma apis	Spiroplasma taiwanense	Spiroplasma monobiae	Apis		APIS
SCLAR_v1c00680	81296	82687	1392	1	atpD	F0F1 ATP synthase subunit beta	Spiroplasma helicoides	Spiroplasma culicicola	Spiroplasma apis	Spiroplasma monobiae	Spiroplasma cantharicola	Apis		APIS
SCLAR_v1c00690	82687	82977	291	1	atpC	F0F1 ATP synthase subunit epsilon	Spiroplasma helicoides	Spiroplasma culicicola	Spiroplasma apis	Spiroplasma cantharicola	Spiroplasma taiwanense	Apis		APIS
SCLAR_v1c00700	83098	83856	759	1	lacR	DeoR family transcriptional regulator, lactose phosphotransferase system repressor	Spiroplasma culicicola	Spiroplasma culicicola	Spiroplasma apis	Spiroplasma litorale	Spiroplasma cantharicola	Apis		APIS
SCLAR_v1c00710	83869	84975	1107	1	agaS	tagatose-6-phosphate ketose/aldose isomerase	Spiroplasma culicicola	Spiroplasma cantharicola	Spiroplasma cantharicola	Spiroplasma apis	Spiroplasma taiwanense	Apis		APIS
SCLAR_v1c00720	84968	85216	249	1	NA	hypothetical protein	Spiroplasma culicicola	NA	NA	NA	NA	Apis		APIS
SCLAR_v1c00730	85300	87222	1923	1	nagE	PTS system, N-acetylglucosamine-specific IIB component	Spiroplasma culicicola	Spiroplasma apis	Spiroplasma cantharicola	Spiroplasma cantharicola	Spiroplasma litorale	Apis	GlcNAc	APIS	nagE
SCLAR_v1c00740	87407	88345	939	1	fruK	1-phosphofructokinase	Spiroplasma helicoides	Entomoplasma luminosum	Spiroplasma taiwanense	Spiroplasma litorale	Acholeplasma multilocale	HGT-LC		APIS
SCLAR_v1c00750	88717	90132	1416	1	NA	lipoprotein	NA	NA	NA	NA	NA	Species-specific		NA
SCLAR_v1c00760	90445	91440	996	1	NA	hydrolase	Spiroplasma cantharicola	Spiroplasma diminutum	Spiroplasma diminutum	Spiroplasma monobiae	Spiroplasma monobiae	Apis		APIS
SCLAR_v1c00770	91673	93850	2178	1	scrA	PTS system, sucrose-specific IIB component	Spiroplasma litorale	Spiroplasma taiwanense	Spiroplasma floricola	Spiroplasma helicoides	Spiroplasma cantharicola	Apis	Sucrose	APIS	scrA
SCLAR_v1c00780	93899	94852	954	-1	polA	DNA polymerase I	Spiroplasma culicicola	Spiroplasma taiwanense	Spiroplasma apis	Spiroplasma floricola	Spiroplasma monobiae	Apis		APIS
SCLAR_v1c00790	94868	95458	591	-1	NA	hypothetical protein	Spiroplasma helicoides	Spiroplasma apis	Spiroplasma cantharicola	Spiroplasma diminutum	Spiroplasma taiwanense	Apis		APIS
SCLAR_v1c00800	95674	95838	165	1	NA	hypothetical protein	NA	NA	NA	NA	NA	Species-specific		NA
SCLAR_v1c00810	95928	97925	1998	1	NA	hypothetical protein	NA	NA	NA	NA	NA	Species-specific		NA
SCLAR_v1c00820	97941	99458	1518	1	NA	hypothetical protein	NA	NA	NA	NA	NA	Species-specific		NA
SCLAR_v1c00830	99569	100159	591	1	NA	hypothetical protein	Clostridium	Clostridium hydrogeniformans	Clostridium neonatale	Clostridium disporicum	Clostridium botulinum	HGT-HC		NM
SCLAR_v1c00840	100430	103438	3009	1	secA	preprotein translocase subunit SecA	Spiroplasma culicicola	Spiroplasma helicoides	Spiroplasma apis	Spiroplasma floricola	Spiroplasma diminutum	Apis		APIS
SCLAR_v1c00850	103466	104311	846	-1	gatY	tagatose 1,6-diphosphate aldolase GatY/KbaY	Spiroplasma litorale	Spiroplasma litorale	Spiroplasma helicoides	Spiroplasma helicoides	Spiroplasma culicicola	Apis		APIS
SCLAR_v1c00860	104423	105163	741	1	fruR	DeoR family transcriptional regulator, fructose operon transcriptional repressor	Spiroplasma taiwanense	Entomoplasma somnilux	Spiroplasma helicoides	Spiroplasma litorale	Spiroplasma floricola	HGT-LC		APIS
SCLAR_v1c00870	105186	105764	579	-1	NA	hypothetical protein	NA	NA	NA	NA	NA	Species-specific		NA
SCLAR_v1c00880	106938	107333	396	-1	NA	MerR family transcriptional regulator	Acholeplasma multilocale	Mesoplasma photuris	Mesoplasma seiffertii	Mesoplasma syrphidae	Spiroplasma culicicola	HGT-LC		ME
SCLAR_v1c00890	107527	109212	1686	1	NA	hypothetical protein	NA	NA	NA	NA	NA	Species-specific		NA
SCLAR_v1c00900	109313	110389	1077	1	NA	LD-carboxypeptidase	Lactobacillus apis	Lactobacillus apis	Lactobacillus	Lactobacillus rhamnosus	Lactobacillus apis	HGT-HC		NM
SCLAR_v1c00910	110478	111251	774	1	lacR	DeoR family transcriptional regulator, lactose phosphotransferase system repressor	Spiroplasma culicicola	Spiroplasma culicicola	Spiroplasma litorale	Spiroplasma taiwanense	Spiroplasma cantharicola	Apis		APIS
SCLAR_v1c00920	111304	111738	435	1	lacA	galactose-6-phosphate isomerase	Spiroplasma culicicola	Spiroplasma cantharicola	Spiroplasma cantharicola	Spiroplasma litorale	NA	Apis		APIS
SCLAR_v1c00930	111740	112243	504	1	lacA	galactose-6-phosphate isomerase	Spiroplasma litorale	Spiroplasma culicicola	Spiroplasma cantharicola	Entomoplasma luminosum	Entomoplasma lucivorax	HGT-LC		APIS
SCLAR_v1c00940	112245	113183	939	1	glk	glucokinase	Spiroplasma cantharicola	Spiroplasma taiwanense	Spiroplasma taiwanense	Spiroplasma monobiae	Spiroplasma diminutum	Apis	Cellobiose	APIS	glk1
SCLAR_v1c00950	113214	115091	1878	1	lacE	PTS system, lactose-specific IIB component	Spiroplasma litorale	NA	NA	NA	NA	Apis	Lactose	APIS	lacE1
SCLAR_v1c00960	115078	116523	1446	1	lacG	6-phospho-beta-galactosidase	Spiroplasma litorale	Lactobacillus pantheris	Lactobacillus pantheris	Leptotrichia hofstadii	Pediococcus parvulus	HGT-LC	Lactose	APIS	lacG1
SCLAR_v1c00970	116533	116853	321	1	lacF	PTS system, lactose-specific IIA component	Spiroplasma litorale	Spiroplasma taiwanense	Streptococcus	Streptococcus sp. oral taxon 431	Streptococcus mitis	HGT-LC	Lactose	APIS	lacF1
SCLAR_v1c00980	116853	117080	228	1	NA	hypothetical protein	NA	NA	NA	NA	NA	Species-specific		NA
SCLAR_v1c00990	117336	119204	1869	1	lacE	PTS system, lactose-specific IIB component	Spiroplasma litorale	NA	NA	NA	NA	Apis	Lactose	APIS	lacE2
SCLAR_v1c01000	119191	120636	1446	1	lacG	6-phospho-beta-galactosidase	Spiroplasma litorale	Enterococcus casseliflavus	Leptotrichia trevisanii	Leptotrichia hofstadii	Leptotrichia shahii	HGT-LC	Lactose	APIS	lacG2
SCLAR_v1c01010	120647	120967	321	1	lacF	PTS system, lactose-specific IIA component	Spiroplasma litorale	Spiroplasma taiwanense	Olsenella uli	Aerococcus viridans	Streptococcus gallolyticus	HGT-LC	Lactose	APIS	lacF2
SCLAR_v1c01020	120967	121194	228	1	NA	hypothetical protein	NA	NA	NA	NA	NA	Species-specific		NA
SCLAR_v1c01030	121452	123335	1884	1	lacE	PTS system, lactose-specific IIB component	Spiroplasma litorale	NA	NA	NA	NA	Apis	Lactose	APIS	lacE3
SCLAR_v1c01040	123322	124767	1446	1	lacG	6-phospho-beta-galactosidase	Spiroplasma litorale	Leptotrichia hofstadii	Leptotrichia sp. oral taxon 879	Leptotrichia hofstadii	Leptotrichia sp. oral taxon 225	HGT-LC	Lactose	APIS	lacG3
SCLAR_v1c01050	124778	125098	321	1	lacF	PTS system, lactose-specific IIA component	Spiroplasma litorale	Spiroplasma taiwanense	Streptococcus gallolyticus	Streptococcus mitis	Streptococcus	HGT-LC	Lactose	APIS	lacF3
SCLAR_v1c01060	125492	126997	1506	1	rbsA	ribose ABC transporter ATP-binding protein	Spiroplasma cantharicola	Spiroplasma cantharicola	Spiroplasma helicoides	Spiroplasma corruscae	Spiroplasma turonicum	Apis		APIS
SCLAR_v1c01070	127008	128762	1755	1	rbsC	ribose ABC transporter permease	Spiroplasma cantharicola	NA	NA	NA	NA	Apis		APIS
SCLAR_v1c01080	128775	129839	1065	1	rbsB	ribose ABC transporter substrate-binding protein	Spiroplasma cantharicola	NA	NA	NA	NA	Apis		APIS
SCLAR_v1c01090	130003	131172	1170	1	NA	ROK family transcriptional regulator	Clostridioides difficile	Clostridioides difficile	Clostridioides difficile	Enterococcus faecium	Enterococcus faecium	HGT-HC		NM
SCLAR_v1c01100	131268	132578	1311	1	xylA	xylose isomerase	Mycobacterium abscessus	Bacillus	Bacillus circulans	Bacillus circulans	Bacillus nealsonii	HGT-HC		NM
SCLAR_v1c01130	133977	135347	1371	1	NA	transposase	NA	NA	NA	NA	NA	Species-specific		NA
SCLAR_v1c01140	135689	137197	1509	1	rbsA	ribose ABC transporter ATP-binding protein	Spiroplasma cantharicola	Spiroplasma cantharicola	Spiroplasma helicoides	Spiroplasma corruscae	Spiroplasma turonicum	Apis		APIS
SCLAR_v1c01150	137209	138963	1755	1	rbsC	ribose ABC transporter permease	Spiroplasma cantharicola	NA	NA	NA	NA	Apis		APIS
SCLAR_v1c01160	138975	140063	1089	1	rbsB	ribose ABC transporter substrate-binding protein	Spiroplasma cantharicola	NA	NA	NA	NA	Apis		APIS
SCLAR_v1c01170	140295	141086	792	1	NA	MurR/RpiR family transcriptional regulator	NA	NA	NA	NA	NA	Species-specific		NA
SCLAR_v1c01200	142815	143333	519	1	NA	hypothetical protein	Spiroplasma cantharicola	Mycoplasma putrefaciens	Mycoplasma sp. HU2014	Mycoplasma capricolum	Mycoplasma leachii	HGT-LC		APIS
SCLAR_v1c01210	143321	144043	723	1	NA	hypothetical protein	NA	NA	NA	NA	NA	Species-specific		NA
SCLAR_v1c01220	144610	144807	198	-1	NA	hypothetical protein	NA	NA	NA	NA	NA	Species-specific		NA
SCLAR_v1c01230	145567	147546	1980	1	NA	hypothetical protein	Spiroplasma sabaudiense	NA	NA	NA	NA	Apis		APIS
SCLAR_v1c01240	147557	148099	543	1	NA	hypothetical protein	NA	NA	NA	NA	NA	Species-specific		NA
SCLAR_v1c01250	148112	150430	2319	1	ganP	arabinogalactan oligomer / maltooligosaccharide transport system permease protein	Spiroplasma sabaudiense	NA	NA	NA	NA	Apis	Maltooligosaccharide	APIS	ganP1
SCLAR_v1c01260	150430	152097	1668	1	ganQ	arabinogalactan oligomer / maltooligosaccharide transport system permease protein	Spiroplasma sabaudiense	NA	NA	NA	NA	Apis	Maltooligosaccharide	APIS	ganQ1
SCLAR_v1c01270	152099	153172	1074	1	msmX	multiple sugar transport system ATP-binding protein	Spiroplasma sabaudiense	Mycoplasma sp. HU2014	Mycoplasma mobile	Mycoplasma leachii	Mycoplasma capricolum	HGT-LC	Maltooligosaccharide	APIS	msmX2
SCLAR_v1c01280	153195	153779	585	-1	NA	hypothetical protein	NA	NA	NA	NA	NA	Species-specific		NA
SCLAR_v1c01290	153974	155548	1575	1	cmtA	PTS system, mannitol-specific IIB component	Spiroplasma litorale	Mesoplasma corruscae	Mesoplasma corruscae	Mycoplasma feriruminatoris	Mycoplasma capricolum	HGT-LC	Mannitol	APIS	cmtA1
SCLAR_v1c01300	155554	156312	759	1	srlD	sorbitol-6-phosphate 2-dehydrogenase	Mycoplasma feriruminatoris	Mycoplasma mycoides	Mycoplasma mycoides	Mycoplasma capricolum	Mycoplasma capricolum	HGT-HC		ME
SCLAR_v1c01310	156312	156728	417	1	cmtB	PTS system, mannitol-specific IIA component	Mesoplasma corruscae	Entomoplasma lucivorax	Mycoplasma mycoides	Mycoplasma mycoides	Mycoplasma mycoides	HGT-HC	Mannitol	ME	cmtB1
SCLAR_v1c01320	156728	157840	1113	1	mtlD	mannitol-1-phosphate 5-dehydrogenase	Mesoplasma photuris	NA	NA	NA	NA	HGT-HC	Mannitol	ME	mtlD
SCLAR_v1c01330	158028	158729	702	1	NA	hypothetical protein	NA	NA	NA	NA	NA	Species-specific		NA
SCLAR_v1c01340	158846	159778	933	1	NA	hypothetical protein	NA	NA	NA	NA	NA	Species-specific		NA
SCLAR_v1c01350	159765	161219	1455	1	ganP	arabinogalactan oligomer / maltooligosaccharide transport system permease protein	Exiguobacterium	Exiguobacterium acetylicum	NA	NA	NA	HGT-HC	Maltooligosaccharide	NM	ganP2
SCLAR_v1c01360	161219	162190	972	1	ganQ	arabinogalactan oligomer / maltooligosaccharide transport system permease protein	Streptococcus entericus	NA	NA	NA	NA	HGT-HC	Maltooligosaccharide	NM	ganQ2
SCLAR_v1c01370	162194	162763	570	1	NA	hypothetical protein	NA	NA	NA	NA	NA	Species-specific		NA
SCLAR_v1c01380	162763	162876	114	1	NA	hypothetical protein	NA	NA	NA	NA	NA	Species-specific		NA
SCLAR_v1c01390	162876	163991	1116	1	NA	hypothetical protein	NA	NA	NA	NA	NA	Species-specific		NA
SCLAR_v1c01400	164003	165985	1983	1	msmX	multiple sugar transport system ATP-binding protein	NA	NA	NA	NA	NA	Species-specific	Maltooligosaccharide	NA	msmX1
SCLAR_v1c01410	165978	168656	2679	1	mngB	mannosylglycerate hydrolase	Spiroplasma sabaudiense	Entomoplasma freundtii	NA	NA	NA	HGT-LC		APIS
SCLAR_v1c01420	169183	170112	930	1	NA	hypothetical protein	NA	NA	NA	NA	NA	Species-specific		NA
SCLAR_v1c01430	170155	170406	252	1	NA	hypothetical protein	NA	NA	NA	NA	NA	Species-specific		NA
SCLAR_v1c01440	170451	171890	1440	1	NA	hypothetical protein	NA	NA	NA	NA	NA	Species-specific		NA
SCLAR_v1c01450	172107	174386	2280	1	NA	hypothetical protein	NA	NA	NA	NA	NA	Species-specific		NA
SCLAR_v1c01460	174405	176129	1725	1	NA	hypothetical protein	NA	NA	NA	NA	NA	Species-specific		NA
SCLAR_v1c01470	176275	176571	297	1	NA	transposase	NA	NA	NA	NA	NA	Species-specific		NA
SCLAR_v1c01480	176697	177293	597	1	NA	hypothetical protein	Spiroplasma litorale	Spiroplasma litorale	Spiroplasma litorale	Entomoplasma lucivorax	NA	HGT-LC		APIS
SCLAR_v1c01490	177541	178416	876	1	NA	hypothetical protein	NA	NA	NA	NA	NA	Species-specific		NA
SCLAR_v1c01500	178567	181356	2790	1	NA	glycosyl hydrolase	Spiroplasma sabaudiense	Entomoplasma freundtii	NA	NA	NA	HGT-LC		APIS
SCLAR_v1c01510	181337	182869	1533	1	NA	hypothetical protein	Spiroplasma sabaudiense	NA	NA	NA	NA	Apis		APIS
SCLAR_v1c01520	182823	185432	2610	1	NA	glycosyl hydrolase	Spiroplasma sabaudiense	Mycoplasma mycoides	Mycoplasma mycoides	Mycoplasma leachii	Mycoplasma leachii	HGT-LC		APIS
SCLAR_v1c01530	185434	187374	1941	1	fruB	PTS system, fructose-specific IIA component	Spiroplasma sabaudiense	NA	NA	NA	NA	Apis		APIS
SCLAR_v1c01540	187374	188243	870	1	NA	ROK family sugar kinase	Spiroplasma culicicola	Mycoplasma mycoides	Mycoplasma mycoides	Mycoplasma leachii	Mycoplasma mycoides	HGT-LC		APIS
SCLAR_v1c01550	188413	188925	513	1	tsaC	L-threonylcarbamoyladenylate synthase	Spiroplasma culicicola	Spiroplasma apis	Spiroplasma culicicola	Spiroplasma helicoides	Mesoplasma lactucae	HGT-LC		APIS
SCLAR_v1c01560	189022	191097	2076	1	NA	hypothetical protein	NA	NA	NA	NA	NA	Species-specific		NA
SCLAR_v1c01570	191111	193513	2403	1	NA	hypothetical protein	NA	NA	NA	NA	NA	Species-specific		NA
SCLAR_v1c01580	193815	194222	408	1	NA	hypothetical protein	NA	NA	NA	NA	NA	Species-specific		NA
SCLAR_v1c01590	194460	194573	114	1	NA	hypothetical protein	NA	NA	NA	NA	NA	Species-specific		NA
SCLAR_v1c01600	194613	194993	381	1	NA	hypothetical protein	NA	NA	NA	NA	NA	Species-specific		NA
SCLAR_v1c01610	195149	195850	702	1	NA	hypothetical protein	NA	NA	NA	NA	NA	Species-specific		NA
SCLAR_v1c01620	195861	196979	1119	-1	NA	hypothetical protein	Spiroplasma culicicola	Spiroplasma helicoides	Spiroplasma monobiae	Spiroplasma taiwanense	Spiroplasma floricola	Apis		APIS
SCLAR_v1c01630	197066	197821	756	1	NA	hypothetical protein	Spiroplasma culicicola	Spiroplasma taiwanense	Spiroplasma cantharicola	Spiroplasma floricola	Spiroplasma diminutum	Apis		APIS
SCLAR_v1c01640	197818	198357	540	-1	NA	hypothetical protein	NA	NA	NA	NA	NA	Species-specific		NA
SCLAR_v1c01650	198529	199254	726	1	NA	ABC transporter ATP-binding protein	Spiroplasma diminutum	Spiroplasma chrysopicola	Entomoplasma luminosum	Spiroplasma sabaudiense	Mesoplasma photuris	HGT-LC		APIS
SCLAR_v1c01660	199241	200173	933	1	NA	hypothetical protein	Spiroplasma floricola	Spiroplasma diminutum	NA	NA	NA	Apis		APIS
SCLAR_v1c01670	200461	200880	420	1	rpsL	30S ribosomal protein S12	Spiroplasma helicoides	Spiroplasma	Spiroplasma taiwanense	Spiroplasma floricola	Spiroplasma monobiae	Apis		APIS
SCLAR_v1c01680	200945	201412	468	1	rpsG	30S ribosomal protein S7	Spiroplasma monobiae	Spiroplasma floricola	Spiroplasma diminutum	Spiroplasma culicicola	Spiroplasma cantharicola	Apis		APIS
SCLAR_v1c01690	201437	203506	2070	1	fusA	elongation factor G	Spiroplasma turonicum	Spiroplasma helicoides	Spiroplasma corruscae	Spiroplasma litorale	Spiroplasma taiwanense	Apis		APIS
SCLAR_v1c01700	203626	204813	1188	1	tufA	elongation factor Tu	Spiroplasma apis	Spiroplasma cantharicola	Spiroplasma helicoides	Spiroplasma culicicola	Spiroplasma floricola	Apis		APIS
SCLAR_v1c01710	205174	205527	354	-1	NA	hypothetical protein	Spiroplasma apis	NA	NA	NA	NA	Apis		APIS
SCLAR_v1c01720	205739	207070	1332	1	pepA	leucyl aminopeptidase	Spiroplasma culicicola	Spiroplasma taiwanense	Spiroplasma litorale	Spiroplasma corruscae	Spiroplasma turonicum	Apis		APIS
SCLAR_v1c01730	207101	207697	597	1	NA	hypothetical protein	Spiroplasma culicicola	Spiroplasma helicoides	Spiroplasma apis	Spiroplasma apis	Spiroplasma taiwanense	Apis		APIS
SCLAR_v1c01740	207938	209272	1335	1	pepA	leucyl aminopeptidase	Spiroplasma culicicola	Spiroplasma apis	Spiroplasma taiwanense	Spiroplasma cantharicola	Spiroplasma floricola	Apis		APIS
SCLAR_v1c01750	209325	211175	1851	1	NA	hypothetical protein	NA	NA	NA	NA	NA	Species-specific		NA
SCLAR_v1c01760	211178	211957	780	1	NA	ABC transporter ATP-binding protein	Spiroplasma litorale	Spiroplasma sabaudiense	Spiroplasma turonicum	Spiroplasma corruscae	Spiroplasma culicicola	Apis		APIS
SCLAR_v1c01770	211969	213951	1983	1	NA	hypothetical protein	NA	NA	NA	NA	NA	Species-specific		NA
SCLAR_v1c01780	213953	214774	822	1	NA	ABC transporter ATP-binding protein	Spiroplasma diminutum	Spiroplasma turonicum	Spiroplasma culicicola	NA	NA	Apis		APIS
SCLAR_v1c01790	214858	216636	1779	1	pepF	oligoendopeptidase F	Spiroplasma culicicola	Spiroplasma helicoides	Spiroplasma helicoides	Spiroplasma monobiae	Spiroplasma litorale	Apis		APIS
SCLAR_v1c01800	216673	217575	903	-1	NA	hypothetical protein	Spiroplasma culicicola	NA	NA	NA	NA	Apis		APIS
SCLAR_v1c01810	217686	218558	873	-1	NA	HAD superfamily hydrolase	Spiroplasma culicicola	Spiroplasma helicoides	Spiroplasma taiwanense	Spiroplasma floricola	Spiroplasma monobiae	Apis		APIS
SCLAR_v1c01820	218705	219700	996	1	lplA	lipoate protein ligase A	Spiroplasma turonicum	Spiroplasma apis	Spiroplasma culicicola	Spiroplasma culicicola	Spiroplasma litorale	Apis		APIS
SCLAR_v1c01830	219710	220819	1110	1	pdhA	pyruvate dehydrogenase E1 component subunit alpha	Spiroplasma culicicola	Spiroplasma diminutum	Spiroplasma taiwanense	Spiroplasma floricola	Spiroplasma cantharicola	Apis	Central_pathway	APIS	pdhA
SCLAR_v1c01840	220819	221808	990	1	pdhB	pyruvate dehydrogenase E1 component subunit beta	Spiroplasma helicoides	Spiroplasma litorale	Spiroplasma culicicola	Spiroplasma turonicum	Spiroplasma taiwanense	Apis	Central_pathway	APIS	pdhB
SCLAR_v1c01850	221832	223109	1278	1	pdhC	pyruvate dehydrogenase E2 component (dihydrolipoamide acetyltransferase)	Spiroplasma taiwanense	Spiroplasma culicicola	Spiroplasma floricola	Spiroplasma diminutum	Spiroplasma turonicum	Apis	Central_pathway	APIS	pdhC1
SCLAR_v1c01860	223129	224991	1863	1	pdhD	pyruvate dehydrogenase E3 component	Spiroplasma culicicola	Spiroplasma taiwanense	Spiroplasma diminutum	Spiroplasma cantharicola	Spiroplasma helicoides	Apis	Central_pathway	APIS	pdhD
SCLAR_v1c01870	225333	228008	2676	1	alaS	alanyl-tRNA synthetase	Spiroplasma culicicola	Spiroplasma floricola	Spiroplasma monobiae	Spiroplasma helicoides	Spiroplasma cantharicola	Apis		APIS
SCLAR_v1c01880	228172	228480	309	1	rpsJ	30S ribosomal protein S10	Spiroplasma apis	Spiroplasma	Spiroplasma culicicola	Spiroplasma corruscae	Spiroplasma	Apis		APIS
SCLAR_v1c01890	228529	229248	720	1	rplC	50S ribosomal protein L3	Spiroplasma monobiae	Spiroplasma floricola	Spiroplasma cantharicola	Spiroplasma culicicola	Spiroplasma diminutum	Apis		APIS
SCLAR_v1c01900	229266	229892	627	1	rplD	50S ribosomal protein L4	Spiroplasma culicicola	Spiroplasma monobiae	Spiroplasma cantharicola	Spiroplasma floricola	Spiroplasma diminutum	Apis		APIS
SCLAR_v1c01910	229892	230176	285	1	rplW	50S ribosomal protein L23	Spiroplasma culicicola	Spiroplasma apis	Spiroplasma monobiae	Spiroplasma floricola	Spiroplasma taiwanense	Apis		APIS
SCLAR_v1c01920	230241	231083	843	1	rplB	50S ribosomal protein L2	Spiroplasma floricola	Spiroplasma monobiae	Spiroplasma cantharicola	Spiroplasma taiwanense	Spiroplasma diminutum	Apis		APIS
SCLAR_v1c01930	231096	231365	270	1	rpsS	30S ribosomal protein S19	Mesoplasma lactucae	Spiroplasma floricola	Entomoplasma lucivorax	Entomoplasma luminosum	Spiroplasma	HGT-LC		ME
SCLAR_v1c01940	231389	231724	336	1	rplV	50S ribosomal protein L22	Spiroplasma floricola	Spiroplasma monobiae	Spiroplasma cantharicola	Spiroplasma helicoides	Spiroplasma taiwanense	Apis		APIS
SCLAR_v1c01950	231742	232449	708	1	rpsC	30S ribosomal protein S3	Spiroplasma culicicola	Spiroplasma helicoides	Spiroplasma apis	Spiroplasma cantharicola	Spiroplasma diminutum	Apis		APIS
SCLAR_v1c01960	232452	232865	414	1	rplP	50S ribosomal protein L16	Spiroplasma taiwanense	Spiroplasma culicicola	Spiroplasma	Spiroplasma apis	Spiroplasma helicoides	Apis		APIS
SCLAR_v1c01970	232865	234481	1617	1	rpmC	50S ribosomal protein L29	NA	NA	NA	NA	NA	Species-specific		NA
SCLAR_v1c01980	234481	234738	258	1	rpsQ	30S ribosomal protein S17	Spiroplasma floricola	Spiroplasma cantharicola	Spiroplasma monobiae	Spiroplasma litorale	Spiroplasma diminutum	Apis		APIS
SCLAR_v1c01990	234763	235131	369	1	rplN	50S ribosomal protein L14	Spiroplasma floricola	Spiroplasma cantharicola	Spiroplasma monobiae	Spiroplasma culicicola	Spiroplasma apis	Apis		APIS
SCLAR_v1c02000	235146	235463	318	1	rplX	50S ribosomal protein L24	Spiroplasma culicicola	Spiroplasma apis	Spiroplasma helicoides	Spiroplasma helicoides	Spiroplasma taiwanense	Apis		APIS
SCLAR_v1c02010	235477	236028	552	1	rplE	50S ribosomal protein L5	Spiroplasma culicicola	Spiroplasma taiwanense	Spiroplasma helicoides	Spiroplasma taiwanense	Spiroplasma apis	Apis		APIS
SCLAR_v1c02020	236040	236225	186	1	rpsN	30S ribosomal protein S14	Spiroplasma	Spiroplasma cantharicola	Spiroplasma apis	Spiroplasma helicoides	Spiroplasma corruscae	Apis		APIS
SCLAR_v1c02030	236246	236635	390	1	rpsH	30S ribosomal protein S8	Spiroplasma diminutum	Spiroplasma monobiae	Spiroplasma floricola	Spiroplasma cantharicola	Spiroplasma apis	Apis		APIS
SCLAR_v1c02040	236651	237193	543	1	rplF	50S ribosomal protein L6	Spiroplasma culicicola	Spiroplasma helicoides	Spiroplasma monobiae	Spiroplasma floricola	Spiroplasma cantharicola	Apis		APIS
SCLAR_v1c02050	237217	237567	351	1	rplR	50S ribosomal protein L18	Spiroplasma taiwanense	Spiroplasma diminutum	Spiroplasma culicicola	Spiroplasma corruscae	Spiroplasma floricola	Apis		APIS
SCLAR_v1c02060	237587	238225	639	1	rpsE	30S ribosomal protein S5	Spiroplasma apis	Spiroplasma culicicola	Spiroplasma taiwanense	Spiroplasma floricola	Spiroplasma monobiae	Apis		APIS
SCLAR_v1c02070	238242	238679	438	1	rplO	50S ribosomal protein L15	Spiroplasma culicicola	Spiroplasma apis	Spiroplasma monobiae	Spiroplasma diminutum	Spiroplasma floricola	Apis		APIS
SCLAR_v1c02080	238681	240099	1419	1	secY	preprotein translocase subunit SecY	Spiroplasma culicicola	Spiroplasma culicicola	Spiroplasma apis	Spiroplasma helicoides	Spiroplasma helicoides	Apis		APIS
SCLAR_v1c02090	240115	240750	636	1	adk	adenylate kinase	Spiroplasma culicicola	Spiroplasma apis	Spiroplasma diminutum	Spiroplasma monobiae	Spiroplasma floricola	Apis		APIS
SCLAR_v1c02100	240750	241520	771	1	map	methionine aminopeptidase	Spiroplasma culicicola	Spiroplasma helicoides	Spiroplasma cantharicola	Spiroplasma floricola	Spiroplasma monobiae	Apis		APIS
SCLAR_v1c02110	241520	241750	231	1	infA	translation initiation factor IF-1	Spiroplasma	Spiroplasma taiwanense	Spiroplasma culicicola	Spiroplasma helicoides	Spiroplasma litorale	Apis		APIS
SCLAR_v1c02120	241804	241917	114	1	rpmJ	50S ribosomal protein L36	NA	NA	NA	NA	NA	Species-specific		NA
SCLAR_v1c02130	241971	242336	366	1	rpsM	30S ribosomal protein S13	Spiroplasma taiwanense	Spiroplasma culicicola	Spiroplasma helicoides	Spiroplasma apis	Spiroplasma litorale	Apis		APIS
SCLAR_v1c02140	242354	242746	393	1	rpsK	30S ribosomal protein S11	Spiroplasma helicoides	Spiroplasma sabaudiense	Spiroplasma culicicola	Spiroplasma turonicum	Mesoplasma	HGT-LC		APIS
SCLAR_v1c02150	242756	243709	954	1	rpoA	DNA-directed RNA polymerase subunit alpha	Spiroplasma culicicola	Spiroplasma apis	Spiroplasma helicoides	Spiroplasma cantharicola	Spiroplasma monobiae	Apis		APIS
SCLAR_v1c02160	243724	244083	360	1	rplQ	50S ribosomal protein L17	Spiroplasma culicicola	Spiroplasma helicoides	Spiroplasma apis	Spiroplasma taiwanense	Spiroplasma cantharicola	Apis		APIS
SCLAR_v1c02170	244241	245461	1221	1	NA	hypothetical protein	Spiroplasma turonicum	Spiroplasma turonicum	Spiroplasma helicoides	Spiroplasma apis	Spiroplasma corruscae	Apis		APIS
SCLAR_v1c02180	245481	246470	990	1	ldhA	D-lactate dehydrogenase	Entomoplasma freundtii	Entomoplasma freundtii	Spiroplasma turonicum	Spiroplasma corruscae	Spiroplasma corruscae	HGT-LC		ME
SCLAR_v1c02190	246859	248127	1269	1	phnD	phosphonate transport system substrate-binding protein	Spiroplasma apis	Spiroplasma litorale	Spiroplasma litorale	Spiroplasma corruscae	Spiroplasma floricola	Apis		APIS
SCLAR_v1c02200	248183	248944	762	1	phnC	phosphonate transport system ATP-binding protein	Spiroplasma apis	Spiroplasma cantharicola	Mesoplasma florum	Spiroplasma corruscae	Mesoplasma grammopterae	HGT-LC		APIS
SCLAR_v1c02210	248948	251536	2589	1	phnE	phosphonate transport system permease protein	Spiroplasma apis	Spiroplasma corruscae	Spiroplasma litorale	Spiroplasma helicoides	Spiroplasma cantharicola	Apis		APIS
SCLAR_v1c02220	251548	252495	948	1	nrnA	bifunctional oligoribonuclease and PAP phosphatase NrnA	Spiroplasma apis	Spiroplasma apis	Spiroplasma litorale	Spiroplasma floricola	Spiroplasma cantharicola	Apis		APIS
SCLAR_v1c02230	252624	253820	1197	1	cbiO	cobalt ABC transporter ATP-binding subunit	Spiroplasma helicoides	Spiroplasma culicicola	Spiroplasma apis	Spiroplasma apis	Spiroplasma litorale	Apis		APIS
SCLAR_v1c02240	253808	255007	1200	1	cbiO	cobalt ABC transporter ATP-binding subunit	Spiroplasma helicoides	Spiroplasma culicicola	Spiroplasma diminutum	Spiroplasma apis	Spiroplasma monobiae	Apis		APIS
SCLAR_v1c02250	255023	255979	957	1	cbiQ	cobalt ABC transporter permease	Spiroplasma culicicola	Spiroplasma helicoides	Spiroplasma monobiae	Spiroplasma apis	Spiroplasma floricola	Apis		APIS
SCLAR_v1c02260	255980	256717	738	1	truA	tRNA pseudouridine synthase A	Spiroplasma helicoides	Spiroplasma diminutum	Spiroplasma monobiae	Spiroplasma floricola	Spiroplasma cantharicola	Apis		APIS
SCLAR_v1c02280	257708	258574	867	1	NA	hypothetical protein	Spiroplasma corruscae	NA	NA	NA	NA	Apis		APIS
SCLAR_v1c02290	258574	259515	942	1	NA	hypothetical protein	NA	NA	NA	NA	NA	Species-specific		NA
SCLAR_v1c02300	259499	260608	1110	1	NA	hypothetical protein	NA	NA	NA	NA	NA	Species-specific		NA
SCLAR_v1c02310	260617	263277	2661	1	NA	hypothetical protein	Spiroplasma corruscae	Spiroplasma apis	Spiroplasma apis	NA	NA	Apis		APIS
SCLAR_v1c02320	263452	263907	456	1	rplM	50S ribosomal protein L13	Spiroplasma helicoides	Spiroplasma apis	Spiroplasma culicicola	Spiroplasma monobiae	Spiroplasma diminutum	Apis		APIS
SCLAR_v1c02330	263907	264311	405	1	rpsI	30S ribosomal protein S9	Spiroplasma diminutum	Spiroplasma cantharicola	Spiroplasma monobiae	Spiroplasma floricola	Spiroplasma taiwanense	Apis		APIS
SCLAR_v1c02340	264435	265742	1308	1	aofH	monoamine oxidase	Spiroplasma culicicola	NA	NA	NA	NA	Apis		APIS
SCLAR_v1c02350	265886	268492	2607	1	adhE	acetaldehyde dehydrogenase / alcohol dehydrogenase	Spiroplasma helicoides	Spiroplasma litorale	Spiroplasma turonicum	Spiroplasma turonicum	Spiroplasma apis	Apis		APIS
SCLAR_v1c02360	268633	270705	2073	1	pflD	formate C-acetyltransferase	Spiroplasma helicoides	Spiroplasma culicicola	Spiroplasma corruscae	Spiroplasma apis	Spiroplasma litorale	Apis		APIS
SCLAR_v1c02370	270734	270979	246	1	grcA	autonomous glycyl radical cofactor GrcA	Spiroplasma helicoides	Spiroplasma corruscae	Spiroplasma turonicum	Spiroplasma litorale	Spiroplasma chrysopicola	HGT-LC		APIS
SCLAR_v1c02380	271033	271782	750	1	pflA	pyruvate formate lyase activating enzyme	Spiroplasma culicicola	Spiroplasma culicicola	Spiroplasma litorale	Spiroplasma turonicum	Spiroplasma turonicum	Apis		APIS
SCLAR_v1c02390	271808	272569	762	-1	coaX	type III pantothenate kinase	Spiroplasma helicoides	Spiroplasma diminutum	Spiroplasma cantharicola	Spiroplasma monobiae	Spiroplasma taiwanense	Apis		APIS
SCLAR_v1c02400	272667	273089	423	1	coaD	phosphopantetheine adenylyltransferase	Spiroplasma culicicola	Spiroplasma apis	Spiroplasma helicoides	Spiroplasma monobiae	Spiroplasma diminutum	Apis		APIS
SCLAR_v1c02410	273095	274075	981	1	eutD	phosphotransacetylase	Spiroplasma helicoides	Spiroplasma culicicola	Spiroplasma taiwanense	Spiroplasma diminutum	Spiroplasma cantharicola	Apis		APIS
SCLAR_v1c02420	274077	275270	1194	1	ackA	acetate kinase	Spiroplasma helicoides	Spiroplasma culicicola	Spiroplasma apis	Spiroplasma diminutum	Spiroplasma taiwanense	Apis		APIS
SCLAR_v1c02430	275396	276682	1287	1	NA	hypothetical protein	Spiroplasma culicicola	Spiroplasma apis	Spiroplasma helicoides	Spiroplasma taiwanense	Spiroplasma cantharicola	Apis		APIS
SCLAR_v1c02440	276708	278609	1902	-1	pepO	endopeptidase O	Spiroplasma culicicola	Mesoplasma florum	Mesoplasma florum	Mesoplasma florum	Mesoplasma entomophilum	HGT-LC		APIS
SCLAR_v1c02450	278759	281485	2727	1	pdhC	pyruvate dehydrogenase E2 component (dihydrolipoamide acetyltransferase)	Spiroplasma culicicola	Spiroplasma culicicola	Spiroplasma apis	Spiroplasma diminutum	Spiroplasma monobiae	Apis	Central_pathway	APIS	pdhC2
SCLAR_v1c02460	281801	282721	921	1	NA	hypothetical protein	NA	NA	NA	NA	NA	Species-specific		NA
SCLAR_v1c02470	283066	283992	927	1	NA	hypothetical protein	NA	NA	NA	NA	NA	Species-specific		NA
SCLAR_v1c02480	284040	284252	213	1	NA	hypothetical protein	NA	NA	NA	NA	NA	Species-specific		NA
SCLAR_v1c02490	284272	284595	324	1	NA	hypothetical protein	NA	NA	NA	NA	NA	Species-specific		NA
SCLAR_v1c02500	284952	285149	198	1	NA	hypothetical protein	NA	NA	NA	NA	NA	Species-specific		NA
SCLAR_v1c02510	285213	287465	2253	1	NA	hypothetical protein	NA	NA	NA	NA	NA	Species-specific		NA
SCLAR_v1c02520	287465	289801	2337	1	NA	hypothetical protein	NA	NA	NA	NA	NA	Species-specific		NA
SCLAR_v1c02530	289835	290818	984	1	NA	hypothetical protein	NA	NA	NA	NA	NA	Species-specific		NA
SCLAR_v1c02540	291157	291354	198	1	NA	hypothetical protein	NA	NA	NA	NA	NA	Species-specific		NA
SCLAR_v1c02550	291355	293139	1785	1	NA	hypothetical protein	NA	NA	NA	NA	NA	Species-specific		NA
SCLAR_v1c02560	293396	294940	1545	1	guaA	GMP synthase	Spiroplasma helicoides	Spiroplasma floricola	Spiroplasma diminutum	Mesoplasma seiffertii	Spiroplasma apis	HGT-LC		APIS
SCLAR_v1c02570	294954	296420	1467	1	guaB	IMP dehydrogenase	Spiroplasma helicoides	Spiroplasma diminutum	Spiroplasma floricola	Spiroplasma cantharicola	Spiroplasma taiwanense	Apis		APIS
SCLAR_v1c02580	296646	297179	534	1	hprT	hypoxanthine phosphoribosyltransferase	Spiroplasma diminutum	Entomoplasma luminosum	Mesoplasma	Entomoplasma lucivorax	Spiroplasma apis	HGT-LC		APIS
SCLAR_v1c02590	297280	298161	882	1	NA	hypothetical protein	NA	NA	NA	NA	NA	Species-specific		NA
SCLAR_v1c02600	298511	299665	1155	1	NA	hypothetical protein	NA	NA	NA	NA	NA	Species-specific		NA
SCLAR_v1c02610	299702	300853	1152	1	NA	hypothetical protein	NA	NA	NA	NA	NA	Species-specific		NA
SCLAR_v1c02620	300890	302044	1155	1	NA	hypothetical protein	NA	NA	NA	NA	NA	Species-specific		NA
SCLAR_v1c02630	302109	303302	1194	1	NA	hypothetical protein	NA	NA	NA	NA	NA	Species-specific		NA
SCLAR_v1c02640	303440	304528	1089	1	NA	hypothetical protein	NA	NA	NA	NA	NA	Species-specific		NA
SCLAR_v1c02650	304683	304916	234	1	acpP	acyl carrier protein	Spiroplasma culicicola	Spiroplasma floricola	Spiroplasma diminutum	Spiroplasma apis	Spiroplasma monobiae	Apis		APIS
SCLAR_v1c02660	304909	305367	459	1	fur	Fur family transcriptional regulator	Spiroplasma apis	Spiroplasma culicicola	Spiroplasma monobiae	Spiroplasma floricola	Spiroplasma cantharicola	Apis		APIS
SCLAR_v1c02670	305636	306130	495	1	NA	hypothetical protein	NA	NA	NA	NA	NA	Species-specific		NA
SCLAR_v1c02680	306580	307431	852	-1	degV	DegV family protein	Spiroplasma culicicola	Spiroplasma apis	Spiroplasma helicoides	Spiroplasma floricola	Spiroplasma cantharicola	Apis		APIS
SCLAR_v1c02690	307457	308293	837	-1	degV	DegV family protein	Spiroplasma culicicola	Spiroplasma helicoides	Spiroplasma diminutum	Spiroplasma apis	Spiroplasma corruscae	Apis		APIS
SCLAR_v1c02700	308521	309891	1371	-1	NA	transposase	NA	NA	NA	NA	NA	Species-specific		NA
SCLAR_v1c02710	310101	310691	591	1	NA	tRNA-binding protein	Spiroplasma culicicola	Spiroplasma helicoides	Spiroplasma floricola	Spiroplasma floricola	Spiroplasma monobiae	Apis		APIS
SCLAR_v1c02720	310681	311721	1041	1	pncB	nicotinate phosphoribosyltransferase	Spiroplasma taiwanense	Spiroplasma floricola	Spiroplasma helicoides	Spiroplasma cantharicola	Spiroplasma apis	Apis		APIS
SCLAR_v1c02730	311749	312702	954	1	NA	hypothetical protein	Spiroplasma culicicola	Spiroplasma litorale	NA	NA	NA	Apis		APIS
SCLAR_v1c02740	312718	313512	795	1	NA	hypothetical protein	NA	NA	NA	NA	NA	Species-specific		NA
SCLAR_v1c02750	313644	313994	351	1	NA	hypothetical protein	Spiroplasma apis	Spiroplasma helicoides	Spiroplasma taiwanense	Spiroplasma monobiae	Spiroplasma taiwanense	Apis		APIS
SCLAR_v1c02760	314008	314502	495	1	NA	hypothetical protein	Spiroplasma helicoides	Spiroplasma culicicola	Spiroplasma culicicola	Spiroplasma diminutum	Spiroplasma monobiae	Apis		APIS
SCLAR_v1c02770	314504	315748	1245	1	tyrS	tyrosyl-tRNA synthetase	Spiroplasma helicoides	Spiroplasma culicicola	Spiroplasma monobiae	Spiroplasma monobiae	Spiroplasma taiwanense	Apis		APIS
SCLAR_v1c02780	315766	316491	726	1	NA	hypothetical protein	Spiroplasma culicicola	NA	NA	NA	NA	Apis		APIS
SCLAR_v1c02790	316525	318297	1773	-1	NA	ABC transporter ATP-binding protein	Spiroplasma culicicola	Spiroplasma helicoides	Spiroplasma cantharicola	Spiroplasma apis	Spiroplasma litorale	Apis		APIS
SCLAR_v1c02800	318344	318940	597	-1	NA	hypothetical protein	NA	NA	NA	NA	NA	Species-specific		NA
SCLAR_v1c02810	319085	319201	117	1	NA	hypothetical protein	NA	NA	NA	NA	NA	Species-specific		NA
SCLAR_v1c02820	319144	319863	720	1	pgsA	CDP-diacylglycerol-glycerol-3-phosphate 3-phosphatidyltransferase	Spiroplasma culicicola	Spiroplasma helicoides	Spiroplasma sabaudiense	Spiroplasma apis	Spiroplasma melliferum	HGT-LC		APIS
SCLAR_v1c02830	319856	320653	798	1	NA	short-chain dehydrogenase/reductase SDR	Spiroplasma cantharicola	Spiroplasma culicicola	Spiroplasma diminutum	Spiroplasma litorale	Spiroplasma kunkelii	HGT-LC		APIS
SCLAR_v1c02840	320694	321488	795	1	NA	short-chain dehydrogenase/reductase SDR	Spiroplasma cantharicola	Spiroplasma monobiae	Spiroplasma culicicola	Spiroplasma diminutum	Spiroplasma kunkelii	HGT-LC		APIS
SCLAR_v1c02850	321749	322777	1029	1	nrdF	ribonucleoside-diphosphate reductase beta chain	Spiroplasma cantharicola	Spiroplasma helicoides	Spiroplasma diminutum	Spiroplasma monobiae	Spiroplasma floricola	Apis		APIS
SCLAR_v1c02860	322777	323235	459	1	nrdI	ribonucleotide reductase	Spiroplasma turonicum	Spiroplasma litorale	Mesoplasma seiffertii	Entomoplasma lucivorax	Spiroplasma	HGT-LC		APIS
SCLAR_v1c02870	323239	325401	2163	1	nrdE	ribonucleoside-diphosphate reductase alpha chain	Spiroplasma helicoides	Spiroplasma monobiae	Spiroplasma diminutum	Spiroplasma turonicum	Spiroplasma corruscae	Apis		APIS
SCLAR_v1c02880	326635	328419	1785	1	ezrA	septation ring formation regulator	NA	NA	NA	NA	NA	Species-specific		NA
SCLAR_v1c02890	328482	329168	687	-1	NA	hypothetical protein	NA	NA	NA	NA	NA	Species-specific		NA
SCLAR_v1c02900	329269	329886	618	-1	rpsD	30S ribosomal protein S4	Spiroplasma culicicola	Spiroplasma helicoides	Spiroplasma taiwanense	Spiroplasma apis	Spiroplasma cantharicola	Apis		APIS
SCLAR_v1c02910	330156	331922	1767	1	ezrA	septation ring formation regulator	NA	NA	NA	NA	NA	Species-specific		NA
SCLAR_v1c02920	331925	333118	1194	1	thiI	thiamine biosynthesis protein ThiI	Spiroplasma culicicola	Spiroplasma helicoides	Spiroplasma diminutum	Spiroplasma apis	Spiroplasma floricola	Apis		APIS
SCLAR_v1c02930	333099	333398	300	1	NA	hypothetical protein	NA	NA	NA	NA	NA	Species-specific		NA
SCLAR_v1c02940	333409	333837	429	1	NA	hypothetical protein	Spiroplasma apis	Spiroplasma culicicola	Spiroplasma diminutum	Spiroplasma litorale	Spiroplasma cantharicola	Apis		APIS
SCLAR_v1c02950	333905	336901	2997	1	dnaE	DNA polymerase III subunit alpha	Spiroplasma culicicola	Spiroplasma helicoides	Spiroplasma floricola	Spiroplasma monobiae	Spiroplasma diminutum	Apis		APIS
SCLAR_v1c02960	336929	339619	2691	1	polA	DNA polymerase I	Spiroplasma culicicola	Spiroplasma helicoides	Spiroplasma apis	Spiroplasma floricola	Spiroplasma diminutum	Apis		APIS
SCLAR_v1c02970	339630	340457	828	1	mutM	formamidopyrimidine-DNA glycosylase	Spiroplasma helicoides	Spiroplasma diminutum	Spiroplasma floricola	Spiroplasma culicicola	Spiroplasma cantharicola	Apis		APIS
SCLAR_v1c02980	340629	341897	1269	1	dnaB	chromosome replication initiation and membrane attachment protein	Spiroplasma culicicola	Spiroplasma helicoides	Spiroplasma helicoides	NA	NA	Apis		APIS
SCLAR_v1c02990	341897	342793	897	1	dnaI	primosomal protein DnaI	Spiroplasma monobiae	Spiroplasma floricola	Spiroplasma corruscae	Spiroplasma helicoides	Spiroplasma helicoides	Apis		APIS
SCLAR_v1c03000	342923	343936	1014	1	gap	glyceraldehyde-3-phosphate dehydrogenase	Spiroplasma culicicola	Spiroplasma diminutum	Spiroplasma apis	Spiroplasma cantharicola	Spiroplasma floricola	Apis	Central_pathway	APIS	gap
SCLAR_v1c03010	343987	344511	525	1	NA	hypothetical protein	Spiroplasma helicoides	Spiroplasma apis	Spiroplasma cantharicola	Spiroplasma monobiae	Spiroplasma diminutum	Apis		APIS
SCLAR_v1c03020	344625	345821	1197	1	pgk	phosphoglycerate kinase	Spiroplasma culicicola	Spiroplasma helicoides	Spiroplasma apis	Spiroplasma monobiae	Spiroplasma diminutum	Apis	Central_pathway	APIS	pgk
SCLAR_v1c03030	346090	347460	1371	-1	NA	transposase	NA	NA	NA	NA	NA	Species-specific		NA
SCLAR_v1c03040	347864	349891	2028	1	NA	ABC transporter ATP-binding protein	Spiroplasma culicicola	Spiroplasma taiwanense	Spiroplasma taiwanense	Spiroplasma apis	Spiroplasma floricola	Apis		APIS
SCLAR_v1c03050	350307	351914	1608	1	NA	hypothetical protein	Spiroplasma culicicola	Spiroplasma helicoides	Spiroplasma apis	Spiroplasma diminutum	Spiroplasma cantharicola	Apis		APIS
SCLAR_v1c03060	352242	353861	1620	1	NA	ABC transporter ATP-binding protein	Spiroplasma litorale	Entomoplasmatales bacterium EntAcro10	Spiroplasma culicicola	Spiroplasma corruscae	Spiroplasma helicoides	HGT-LC		APIS
SCLAR_v1c03070	354051	356600	2550	1	NA	hypothetical protein	NA	NA	NA	NA	NA	Species-specific		NA
SCLAR_v1c03080	356774	358423	1650	1	NA	hypothetical protein	NA	NA	NA	NA	NA	Species-specific		NA
SCLAR_v1c03090	358561	358803	243	1	NA	hypothetical protein	NA	NA	NA	NA	NA	Species-specific		NA
SCLAR_v1c03100	359079	359552	474	1	NA	hypothetical protein	NA	NA	NA	NA	NA	Species-specific		NA
SCLAR_v1c03110	359642	360442	801	1	NA	hypothetical protein	NA	NA	NA	NA	NA	Species-specific		NA
SCLAR_v1c03120	360484	361386	903	-1	NA	hypothetical protein	Spiroplasma helicoides	Spiroplasma culicicola	Spiroplasma litorale	NA	NA	Apis		APIS
SCLAR_v1c03130	361490	362461	972	-1	NA	hypothetical protein	NA	NA	NA	NA	NA	Species-specific		NA
SCLAR_v1c03140	362528	364078	1551	-1	NA	hypothetical protein	Spiroplasma culicicola	Spiroplasma litorale	Spiroplasma diminutum	Spiroplasma taiwanense	Spiroplasma floricola	Apis		APIS
SCLAR_v1c03150	364098	365879	1782	-1	rnj	ribonuclease J	Spiroplasma culicicola	Spiroplasma monobiae	Spiroplasma cantharicola	Spiroplasma helicoides	Spiroplasma diminutum	Apis		APIS
SCLAR_v1c03160	366236	366844	609	-1	def	peptide deformylase	Spiroplasma cantharicola	Spiroplasma cantharicola	Spiroplasma diminutum	Spiroplasma monobiae	Spiroplasma diminutum	Apis		APIS
SCLAR_v1c03170	366921	367484	564	1	NA	N6-adenine-specific methylase	Spiroplasma culicicola	Spiroplasma helicoides	Spiroplasma apis	Spiroplasma taiwanense	Spiroplasma diminutum	Apis		APIS
SCLAR_v1c03180	367489	368370	882	1	gmk	guanylate kinase	Spiroplasma taiwanense	Spiroplasma taiwanense	Spiroplasma culicicola	Spiroplasma apis	Spiroplasma monobiae	Apis		APIS
SCLAR_v1c03190	368370	369623	1254	1	rsmB	16S rRNA (cytosine967-C5)-methyltransferase	Spiroplasma culicicola	Spiroplasma culicicola	Spiroplasma helicoides	Spiroplasma apis	Spiroplasma apis	Apis		APIS
SCLAR_v1c03200	369770	370318	549	-1	NA	hypothetical protein	NA	NA	NA	NA	NA	Species-specific		NA
SCLAR_v1c03210	370408	370965	558	-1	NA	hypothetical protein	NA	NA	NA	NA	NA	Species-specific		NA
SCLAR_v1c03220	371066	371623	558	-1	NA	hypothetical protein	NA	NA	NA	NA	NA	Species-specific		NA
SCLAR_v1c03230	371713	372270	558	-1	NA	hypothetical protein	NA	NA	NA	NA	NA	Species-specific		NA
SCLAR_v1c03240	372371	372928	558	-1	NA	hypothetical protein	NA	NA	NA	NA	NA	Species-specific		NA
SCLAR_v1c03250	373039	373518	480	-1	NA	hypothetical protein	NA	NA	NA	NA	NA	Species-specific		NA
SCLAR_v1c03260	373542	375173	1632	-1	NA	hypothetical protein	NA	NA	NA	NA	NA	Species-specific		NA
SCLAR_v1c03270	375166	377043	1878	-1	NA	hypothetical protein	NA	NA	NA	NA	NA	Species-specific		NA
SCLAR_v1c03280	377789	378862	1074	1	rlmN	23S rRNA (adenine2503-C2)-methyltransferase N	Spiroplasma culicicola	Spiroplasma monobiae	Spiroplasma helicoides	Spiroplasma apis	Spiroplasma floricola	Apis		APIS
SCLAR_v1c03290	378852	379616	765	1	prpC	phosphorylated protein phosphatase	Spiroplasma apis	Spiroplasma culicicola	Spiroplasma floricola	Spiroplasma helicoides	Spiroplasma diminutum	Apis		APIS
SCLAR_v1c03300	379679	380701	1023	1	prkC	eukaryotic-like serine/threonine-protein kinase	Spiroplasma culicicola	Spiroplasma corruscae	Spiroplasma litorale	Spiroplasma turonicum	Spiroplasma sabaudiense	Apis		APIS
SCLAR_v1c03310	380704	381600	897	1	engC	ribosome biogenesis GTPase	Spiroplasma helicoides	Spiroplasma helicoides	Spiroplasma culicicola	Spiroplasma apis	Spiroplasma taiwanense	Apis		APIS
SCLAR_v1c03320	381600	382274	675	1	rpe	ribulose-phosphate 3-epimerase	Spiroplasma culicicola	Spiroplasma floricola	Spiroplasma monobiae	Spiroplasma helicoides	Spiroplasma taiwanense	Apis		APIS
SCLAR_v1c03330	382264	382881	618	1	thiN	thiamine pyrophosphokinase	Spiroplasma helicoides	Spiroplasma helicoides	Spiroplasma culicicola	Spiroplasma culicicola	Spiroplasma apis	Apis		APIS
SCLAR_v1c03340	383191	383499	309	1	NA	Asp23/Gls24 family envelope stress response protein	Spiroplasma culicicola	Spiroplasma cantharicola	Spiroplasma apis	Spiroplasma apis	Spiroplasma diminutum	Apis		APIS
SCLAR_v1c03350	383602	385254	1653	1	NA	dihydroxyacetone/glyceraldehyde kinase	Spiroplasma apis	Spiroplasma culicicola	Spiroplasma cantharicola	Spiroplasma diminutum	Spiroplasma helicoides	Apis		APIS
SCLAR_v1c03360	385337	385537	201	-1	rpmB	50S ribosomal protein L28	Spiroplasma apis	Spiroplasma monobiae	Spiroplasma	Spiroplasma cantharicola	Entomoplasmataceae	HGT-LC		APIS
SCLAR_v1c03370	385641	386414	774	-1	NA	hypothetical protein	NA	NA	NA	NA	NA	Species-specific		NA
SCLAR_v1c03380	386434	386865	432	-1	NA	hypothetical protein	NA	NA	NA	NA	NA	Species-specific		NA
SCLAR_v1c03390	387300	391124	3825	1	NA	ABC transporter permease	Spiroplasma helicoides	Spiroplasma culicicola	NA	NA	NA	Apis		APIS
SCLAR_v1c03400	391421	392089	669	1	NA	beta-lactamase	Spiroplasma helicoides	Spiroplasma taiwanense	NA	NA	NA	Apis		APIS
SCLAR_v1c03410	392118	392609	492	-1	NA	N-acetyltransferase	Lactobacillus malefermentans	Lactobacillus oryzae	Lactobacillus capillatus	Lactobacillus odoratitofui	Lactococcus lactis	HGT-HC		NM
SCLAR_v1c03420	393021	393332	312	1	NA	hypothetical protein	NA	NA	NA	NA	NA	Species-specific		NA
SCLAR_v1c03430	393602	394894	1293	1	NA	hypothetical protein	NA	NA	NA	NA	NA	Species-specific		NA
SCLAR_v1c03440	394894	395646	753	1	NA	ABC transporter ATP-binding protein	Spiroplasma diminutum	Spiroplasma sabaudiense	Spiroplasma litorale	Spiroplasma corruscae	Spiroplasma turonicum	Apis		APIS
SCLAR_v1c03450	396287	397099	813	1	NA	hypothetical protein	NA	NA	NA	NA	NA	Species-specific		NA
SCLAR_v1c03460	397171	398046	876	1	NA	hypothetical protein	NA	NA	NA	NA	NA	Species-specific		NA
SCLAR_v1c03470	398118	398993	876	1	NA	hypothetical protein	NA	NA	NA	NA	NA	Species-specific		NA
SCLAR_v1c03480	399064	399921	858	1	NA	hypothetical protein	NA	NA	NA	NA	NA	Species-specific		NA
SCLAR_v1c03490	399924	401063	1140	1	NA	hypothetical protein	NA	NA	NA	NA	NA	Species-specific		NA
SCLAR_v1c03500	401008	402672	1665	1	NA	hypothetical protein	NA	NA	NA	NA	NA	Species-specific		NA
SCLAR_v1c03510	402676	404790	2115	1	NA	hypothetical protein	Spiroplasma syrphidicola	Spiroplasma	Spiroplasma melliferum	NA	NA	HGT-HC		CCM
SCLAR_v1c03520	404790	406277	1488	1	NA	hypothetical protein	NA	NA	NA	NA	NA	Species-specific		NA
SCLAR_v1c03530	406488	407492	1005	1	plsX	glycerol-3-phosphate acyltransferase PlsX	Spiroplasma cantharicola	Spiroplasma apis	Spiroplasma monobiae	Spiroplasma floricola	Spiroplasma culicicola	Apis		APIS
SCLAR_v1c03540	407496	408188	693	1	rnc	ribonuclease III	Spiroplasma culicicola	Spiroplasma culicicola	Spiroplasma cantharicola	Spiroplasma taiwanense	Spiroplasma helicoides	Apis		APIS
SCLAR_v1c03550	408335	411286	2952	1	smc	chromosome condensation and segregation SMC ATPase	Spiroplasma culicicola	Spiroplasma apis	Spiroplasma cantharicola	Spiroplasma monobiae	Spiroplasma diminutum	Apis		APIS
SCLAR_v1c03560	411312	412460	1149	1	pstS	phosphate ABC transporter substrate-binding protein	Spiroplasma helicoides	Spiroplasma culicicola	Spiroplasma diminutum	Spiroplasma floricola	Spiroplasma cantharicola	Apis		APIS
SCLAR_v1c03570	412464	414638	2175	1	pstA	phosphate ABC transporter permease	Spiroplasma culicicola	Spiroplasma helicoides	Spiroplasma diminutum	Spiroplasma diminutum	Spiroplasma monobiae	Apis		APIS
SCLAR_v1c03580	414604	415527	924	1	pstB	phosphate ABC transporter ATP-binding protein	Spiroplasma culicicola	Spiroplasma cantharicola	Spiroplasma monobiae	Spiroplasma taiwanense	Spiroplasma diminutum	Apis		APIS
SCLAR_v1c03590	415540	416241	702	1	phoU	phosphate transport system regulator PhoU	Spiroplasma culicicola	Spiroplasma taiwanense	Spiroplasma apis	Spiroplasma helicoides	Spiroplasma cantharicola	Apis		APIS
SCLAR_v1c03600	416326	416961	636	-1	NA	hypothetical protein	NA	NA	NA	NA	NA	Species-specific		NA
SCLAR_v1c03610	417068	418048	981	1	ftsY	signal recognition particle-docking protein FtsY	Spiroplasma helicoides	Spiroplasma culicicola	Spiroplasma floricola	Spiroplasma monobiae	Spiroplasma diminutum	Apis		APIS
SCLAR_v1c03620	418035	418358	324	1	NA	hypothetical protein	Spiroplasma culicicola	Spiroplasma culicicola	Spiroplasma helicoides	Spiroplasma helicoides	Spiroplasma taiwanense	Apis		APIS
SCLAR_v1c03630	418359	419120	762	1	NA	hypothetical protein	Spiroplasma helicoides	Spiroplasma diminutum	Spiroplasma monobiae	Spiroplasma culicicola	Spiroplasma floricola	Apis		APIS
SCLAR_v1c03640	419207	419572	366	1	NA	hypothetical protein	Spiroplasma monobiae	Spiroplasma diminutum	Spiroplasma helicoides	Spiroplasma culicicola	Spiroplasma apis	Apis		APIS
SCLAR_v1c03650	419641	420591	951	1	NA	hypothetical protein	NA	NA	NA	NA	NA	Species-specific		NA
SCLAR_v1c03660	420793	421926	1134	1	metK	S-adenosylmethionine synthetase	Spiroplasma culicicola	Spiroplasma apis	Spiroplasma helicoides	Spiroplasma floricola	Spiroplasma litorale	Apis		APIS
SCLAR_v1c03670	421927	422598	672	1	cutC	copper homeostasis protein	Spiroplasma culicicola	Spiroplasma culicicola	Spiroplasma monobiae	Spiroplasma apis	Spiroplasma taiwanense	Apis		APIS
SCLAR_v1c03680	422840	423547	708	1	NA	hypothetical protein	NA	NA	NA	NA	NA	Species-specific		NA
SCLAR_v1c03690	423704	424114	411	1	NA	hypothetical protein	NA	NA	NA	NA	NA	Species-specific		NA
SCLAR_v1c03700	424366	425001	636	1	NA	hypothetical protein	NA	NA	NA	NA	NA	Species-specific		NA
SCLAR_v1c03710	425560	425856	297	1	NA	transposase	NA	NA	NA	NA	NA	Species-specific		NA
SCLAR_v1c03720	425982	426704	723	1	NA	hypothetical protein	Spiroplasma litorale	Spiroplasma litorale	Spiroplasma litorale	Entomoplasma lucivorax	NA	HGT-LC		APIS
SCLAR_v1c03730	426925	429495	2571	1	NA	hypothetical protein	NA	NA	NA	NA	NA	Species-specific		NA
SCLAR_v1c03740	429549	430523	975	1	cbf	3'-5' exoribonuclease	Spiroplasma apis	Spiroplasma apis	Spiroplasma helicoides	Spiroplasma culicicola	Spiroplasma taiwanense	Apis		APIS
SCLAR_v1c03750	430557	430970	414	-1	hit	histidine triad protein	Entomoplasma luminosum	Spiroplasma sabaudiense	Entomoplasma lucivorax	Spiroplasma apis	Spiroplasma culicicola	HGT-LC		ME
SCLAR_v1c03760	431044	432735	1692	-1	NA	hypothetical protein	Spiroplasma culicicola	Spiroplasma apis	Spiroplasma helicoides	Spiroplasma diminutum	Spiroplasma turonicum	Apis		APIS
SCLAR_v1c03770	432735	434921	2187	-1	NA	hypothetical protein	Spiroplasma culicicola	Spiroplasma helicoides	Spiroplasma apis	Spiroplasma corruscae	Spiroplasma monobiae	Apis		APIS
SCLAR_v1c03780	435081	436103	1023	-1	mreB	cell shape determining protein MreB	Spiroplasma culicicola	Spiroplasma turonicum	Spiroplasma litorale	Spiroplasma helicoides	Spiroplasma litorale	Apis		APIS
SCLAR_v1c03790	436275	436865	591	-1	vat	virginiamycin A acetyltransferase	Spiroplasma cantharicola	Spiroplasma floricola	Spiroplasma monobiae	Spiroplasma diminutum	Spiroplasma culicicola	Apis		APIS
SCLAR_v1c03800	437028	437765	738	1	sufC	FeS assembly ATPase SufC	Spiroplasma culicicola	Spiroplasma monobiae	Spiroplasma diminutum	Spiroplasma floricola	Spiroplasma cantharicola	Apis		APIS
SCLAR_v1c03810	437769	438536	768	1	sufD	FeS assembly protein SufD	Spiroplasma helicoides	Spiroplasma culicicola	Spiroplasma apis	Spiroplasma cantharicola	Spiroplasma diminutum	Apis		APIS
SCLAR_v1c03820	438537	439751	1215	1	sufS	cysteine desulfurase	Spiroplasma culicicola	Spiroplasma monobiae	Spiroplasma apis	Spiroplasma helicoides	Spiroplasma diminutum	Apis		APIS
SCLAR_v1c03830	439763	440203	441	1	sufU	FeS assembly protein	Spiroplasma culicicola	Spiroplasma helicoides	Spiroplasma apis	Spiroplasma cantharicola	Spiroplasma monobiae	Apis		APIS
SCLAR_v1c03840	440203	441615	1413	1	sufB	FeS assembly protein SufB	Spiroplasma culicicola	Spiroplasma helicoides	Spiroplasma apis	Spiroplasma monobiae	Spiroplasma cantharicola	Apis		APIS
SCLAR_v1c03850	441789	443891	2103	1	fruB	PTS system, fructose-specific IIA component	Spiroplasma syrphidicola	Spiroplasma chrysopicola	Spiroplasma apis	Entomoplasma lucivorax	Entomoplasma freundtii	HGT-LC		CCM
SCLAR_v1c03860	444175	444702	528	1	NA	hypothetical protein	NA	NA	NA	NA	NA	Species-specific		NA
SCLAR_v1c03870	444995	445588	594	1	lemA	LemA protein	Entomoplasmatales bacterium EntAcro1	Spiroplasma helicoides	Spiroplasma melliferum	Spiroplasma melliferum	Spiroplasma	HGT-LC		ME
SCLAR_v1c03880	445617	446678	1062	-1	NA	hypothetical protein	NA	NA	NA	NA	NA	Species-specific		NA
SCLAR_v1c03890	446683	447309	627	-1	NA	hypothetical protein	NA	NA	NA	NA	NA	Species-specific		NA
SCLAR_v1c03900	447373	448455	1083	-1	NA	hypothetical protein	NA	NA	NA	NA	NA	Species-specific		NA
SCLAR_v1c03910	448679	448918	240	-1	NA	hypothetical protein	Spiroplasma helicoides	Spiroplasma culicicola	Spiroplasma turonicum	Spiroplasma corruscae	Spiroplasma apis	Apis		APIS
SCLAR_v1c03920	449010	449321	312	1	NA	hypothetical protein	Spiroplasma apis	Spiroplasma floricola	Spiroplasma corruscae	Spiroplasma helicoides	Spiroplasma diminutum	Apis		APIS
SCLAR_v1c03930	449362	450642	1281	1	pgi	glucose-6-phosphate isomerase	Spiroplasma monobiae	Spiroplasma culicicola	Spiroplasma floricola	Spiroplasma cantharicola	Spiroplasma diminutum	Apis	Central_pathway	APIS	pgi
SCLAR_v1c03940	450704	451204	501	1	NA	dUTP diphosphatase	Spiroplasma helicoides	Spiroplasma culicicola	Spiroplasma syrphidicola	Spiroplasma poulsonii	Spiroplasma	HGT-LC		APIS
SCLAR_v1c03950	451214	452347	1134	1	NA	hypothetical protein	Spiroplasma culicicola	Spiroplasma apis	Spiroplasma helicoides	Spiroplasma taiwanense	Spiroplasma litorale	Apis		APIS
SCLAR_v1c03960	452350	453090	741	1	spoU	RNA methyltransferase, TrmH family	Spiroplasma helicoides	Spiroplasma culicicola	Spiroplasma apis	Spiroplasma floricola	Spiroplasma diminutum	Apis		APIS
SCLAR_v1c03970	453136	454551	1416	1	gapN	glyceraldehyde-3-phosphate dehydrogenase	Spiroplasma culicicola	Spiroplasma helicoides	Spiroplasma monobiae	Spiroplasma diminutum	Spiroplasma floricola	Apis		APIS
SCLAR_v1c03980	454647	455825	1179	1	NA	hypothetical protein	NA	NA	NA	NA	NA	Species-specific		NA
SCLAR_v1c03990	455993	457792	1800	1	NA	hypothetical protein	NA	NA	NA	NA	NA	Species-specific		NA
SCLAR_v1c04000	458402	459880	1479	1	NA	ABC transporter permease	NA	NA	NA	NA	NA	Species-specific		NA
SCLAR_v1c04030	460984	461283	300	-1	NA	hypothetical protein	NA	NA	NA	NA	NA	Species-specific		NA
SCLAR_v1c04040	461306	461554	249	-1	NA	hypothetical protein	NA	NA	NA	NA	NA	Species-specific		NA
SCLAR_v1c04050	461560	462840	1281	-1	NA	hypothetical protein	NA	NA	NA	NA	NA	Species-specific		NA
SCLAR_v1c04100	469348	469971	624	1	NA	hypothetical protein	NA	NA	NA	NA	NA	Species-specific		NA
SCLAR_v1c04110	470015	472363	2349	1	NA	hypothetical protein	Spiroplasma cantharicola	Spiroplasma floricola	Spiroplasma floricola	Spiroplasma apis	Entomoplasma luminosum	HGT-LC		APIS
SCLAR_v1c04120	472423	476832	4410	1	NA	ABC transporter permease	Spiroplasma apis	Spiroplasma apis	Spiroplasma cantharicola	Spiroplasma floricola	Spiroplasma floricola	Apis		APIS
SCLAR_v1c04130	477026	477781	756	1	NA	hypothetical protein	NA	NA	NA	NA	NA	Species-specific		NA
SCLAR_v1c04140	477912	478415	504	1	NA	hypothetical protein	NA	NA	NA	NA	NA	Species-specific		NA
SCLAR_v1c04150	478528	479607	1080	1	NA	hypothetical protein	Spiroplasma floricola	NA	NA	NA	NA	Apis		APIS
SCLAR_v1c04160	479948	481270	1323	1	NA	hypothetical protein	Spiroplasma floricola	NA	NA	NA	NA	Apis		APIS
SCLAR_v1c04170	481273	485379	4107	1	NA	ABC transporter permease	Spiroplasma floricola	Spiroplasma apis	Spiroplasma floricola	Spiroplasma diminutum	Spiroplasma cantharicola	Apis		APIS
SCLAR_v1c04180	485390	486385	996	1	NA	hypothetical protein	Spiroplasma floricola	Spiroplasma apis	NA	NA	NA	Apis		APIS
SCLAR_v1c04190	486524	487135	612	1	NA	hypothetical protein	NA	NA	NA	NA	NA	Species-specific		NA
SCLAR_v1c04200	487558	488106	549	1	NA	hypothetical protein	NA	NA	NA	NA	NA	Species-specific		NA
SCLAR_v1c04210	488344	488910	567	1	NA	hypothetical protein	NA	NA	NA	NA	NA	Species-specific		NA
SCLAR_v1c04220	489148	489645	498	1	NA	hypothetical protein	NA	NA	NA	NA	NA	Species-specific		NA
SCLAR_v1c04230	489980	490492	513	1	NA	hypothetical protein	NA	NA	NA	NA	NA	Species-specific		NA
SCLAR_v1c04240	490717	490971	255	-1	NA	hypothetical protein	NA	NA	NA	NA	NA	Species-specific		NA
SCLAR_v1c04250	491035	491274	240	-1	NA	hypothetical protein	NA	NA	NA	NA	NA	Species-specific		NA
SCLAR_v1c04260	491332	491886	555	-1	NA	hypothetical protein	NA	NA	NA	NA	NA	Species-specific		NA
SCLAR_v1c04270	492025	494805	2781	1	NA	hypothetical protein	NA	NA	NA	NA	NA	Species-specific		NA
SCLAR_v1c04280	494798	496933	2136	1	NA	hypothetical protein	Spiroplasma turonicum	Spiroplasma cantharicola	Spiroplasma cantharicola	Spiroplasma floricola	NA	Apis		APIS
SCLAR_v1c04290	497347	497940	594	1	NA	hypothetical protein	NA	NA	NA	NA	NA	Species-specific		NA
SCLAR_v1c04300	498217	499029	813	1	NA	MurR/RpiR family transcriptional regulator	Spiroplasma litorale	Spiroplasma apis	NA	NA	NA	Apis		APIS
SCLAR_v1c04310	499029	499142	114	1	NA	hypothetical protein	NA	NA	NA	NA	NA	Species-specific		NA
SCLAR_v1c04320	499088	499282	195	-1	NA	hypothetical protein	NA	NA	NA	NA	NA	Species-specific		NA
SCLAR_v1c04330	499331	499630	300	1	celA	PTS system, cellobiose-specific IIB component	Spiroplasma corruscae	Spiroplasma litorale	Bacillus kribbensis	Leptotrichia goodfellowii	Erysipelotrichaceae	HGT-LC	Cellobiose	APIS	celA2
SCLAR_v1c04340	499630	500121	492	1	NA	hypothetical protein	Spiroplasma corruscae	NA	NA	NA	NA	Apis		APIS
SCLAR_v1c04350	500111	501445	1335	1	pepA	leucyl aminopeptidase	Spiroplasma litorale	Spiroplasma litorale	Spiroplasma corruscae	Spiroplasma corruscae	NA	Apis		APIS
SCLAR_v1c04360	501447	503402	1956	1	celB	PTS system, cellobiose-specific IIC component	Spiroplasma litorale	Spiroplasma corruscae	NA	NA	NA	Apis	Cellobiose	APIS	celB1
SCLAR_v1c04370	503402	504361	960	1	NA	N(4)-(beta-N-acetylglucosaminyl)-L-asparaginase	Spiroplasma corruscae	Spiroplasma litorale	Clostridium sp. Ade.TY	Shimazuella kribbensis	Tepidanaerobacter syntrophicus	HGT-LC		APIS
SCLAR_v1c04380	504361	504699	339	1	celC	PTS system, cellobiose-specific IIA component	Spiroplasma corruscae	Spiroplasma litorale	Spiroplasma culicicola	Spiroplasma helicoides	Spiroplasma syrphidicola	HGT-LC	Cellobiose	APIS	celC1
SCLAR_v1c04390	504846	505142	297	1	NA	transposase	NA	NA	NA	NA	NA	Species-specific		NA
SCLAR_v1c04400	505268	505990	723	1	NA	hypothetical protein	Spiroplasma litorale	Spiroplasma litorale	Spiroplasma litorale	Entomoplasma lucivorax	NA	HGT-LC		APIS
SCLAR_v1c04410	506120	506695	576	1	NA	hypothetical protein	Verrucomicrobia bacterium 12-59-8	Rhodopirellula	Wenyingzhuangia fucanilytica	Lysinibacillus massiliensis	Gimesia maris	HGT-HC		NM
SCLAR_v1c04420	506984	507538	555	1	NA	hypothetical protein	NA	NA	NA	NA	NA	Species-specific		NA
SCLAR_v1c04430	507826	508215	390	1	NA	hypothetical protein	NA	NA	NA	NA	NA	Species-specific		NA
SCLAR_v1c04440	508422	509153	732	-1	NA	hypothetical protein	NA	NA	NA	NA	NA	Species-specific		NA
SCLAR_v1c04450	509290	509583	294	1	sgaB	PTS system, ascorbate-specific IIB component	Mycoplasma penetrans	NA	NA	NA	NA	HGT-HC	Ascorbate	OM	sgaB4
SCLAR_v1c04460	509585	511141	1557	1	sgaT	PTS system, ascorbate-specific IIC component	Mycoplasma cricetuli	Mycoplasma collis	Mycoplasma molare	Mycoplasma conjunctivae	Mycoplasma penetrans	HGT-HC	Ascorbate	OM	sgaT3
SCLAR_v1c04470	511134	511577	444	1	NA	hypothetical protein	NA	NA	NA	NA	NA	Species-specific		NA
SCLAR_v1c04480	511589	512446	858	1	gatY	tagatose 1,6-diphosphate aldolase GatY/KbaY	Caldibacillus debilis	Caldibacillus debilis	Serratia fonticola	Serratia fonticola	Serratia	HGT-HC		NM
SCLAR_v1c04490	512446	514308	1863	1	fruB	PTS system, fructose-specific IIA component	NA	NA	NA	NA	NA	Species-specific		NA
SCLAR_v1c04500	514289	514729	441	1	sgaA	PTS system, ascorbate-specific IIA component	Mycoplasma cynos	Mycoplasma iowae	NA	NA	NA	HGT-HC	Ascorbate	OM	sgaA4
SCLAR_v1c04510	514798	516507	1710	1	NA	hypothetical protein	NA	NA	NA	NA	NA	Species-specific		NA
SCLAR_v1c04520	516858	517154	297	1	NA	transposase	NA	NA	NA	NA	NA	Species-specific		NA
SCLAR_v1c04530	517280	518002	723	1	NA	hypothetical protein	Spiroplasma litorale	Spiroplasma litorale	Spiroplasma litorale	Entomoplasma lucivorax	NA	HGT-LC		APIS
SCLAR_v1c04540	518221	518745	525	1	NA	hypothetical protein	NA	NA	NA	NA	NA	Species-specific		NA
SCLAR_v1c04550	518766	520781	2016	1	NA	hypothetical protein	NA	NA	NA	NA	NA	Species-specific		NA
SCLAR_v1c04560	520967	521746	780	1	NA	MurR/RpiR family transcriptional regulator	NA	NA	NA	NA	NA	Species-specific		NA
SCLAR_v1c04570	521889	523265	1377	1	bglA	6-phospho-beta-glucosidase	NA	NA	NA	NA	NA	Species-specific	Cellobiose	NA	bglA1
SCLAR_v1c04580	523267	524187	921	1	NA	ROK family sugar kinase	NA	NA	NA	NA	NA	Species-specific		NA
SCLAR_v1c04590	524197	524691	495	1	NA	hypothetical protein	NA	NA	NA	NA	NA	Species-specific		NA
SCLAR_v1c04600	524708	527095	2388	1	ganP	arabinogalactan oligomer / maltooligosaccharide transport system permease protein	Mesoplasma seiffertii	Mycoplasma mycoides	Mycoplasma mycoides	Mycoplasma mycoides	Mycoplasma leachii	HGT-HC	Maltooligosaccharide	ME	ganP4
SCLAR_v1c04640	529420	530508	1089	1	msmX	multiple sugar transport system ATP-binding protein	Mycoplasma leachii	Mycoplasma capricolum	Mycoplasma capricolum	Mycoplasma capricolum	Mycoplasma feriruminatoris	HGT-HC	Maltooligosaccharide	ME	msmX4
SCLAR_v1c04650	530501	532321	1821	1	NA	ABC transporter ATP-binding protein	Spiroplasma turonicum	Spiroplasma culicicola	Spiroplasma litorale	Spiroplasma corruscae	Spiroplasma taiwanense	Apis		APIS
SCLAR_v1c04660	532424	534007	1584	1	NA	hypothetical protein	NA	NA	NA	NA	NA	Species-specific		NA
SCLAR_v1c04670	534067	534936	870	1	NA	alpha/beta hydrolase	NA	NA	NA	NA	NA	Species-specific		NA
SCLAR_v1c04680	534936	536300	1365	1	bglA	6-phospho-beta-glucosidase	Spiroplasma litorale	Spiroplasma floricola	Mesoplasma florum	Mesoplasma florum	Mesoplasma florum	HGT-LC	Cellobiose	APIS	bglA5
SCLAR_v1c04690	536328	536972	645	-1	NA	MurR/RpiR family transcriptional regulator	NA	NA	NA	NA	NA	Species-specific		NA
SCLAR_v1c04700	537281	537937	657	1	rpe	ribulose-phosphate 3-epimerase	Entomoplasma luminosum	Entomoplasma luminosum	Mesoplasma florum	Spiroplasma taiwanense	Spiroplasma taiwanense	HGT-LC		ME
SCLAR_v1c04710	537952	538383	432	1	rpiB	ribose 5-phosphate isomerase B	Symbiobacterium thermophilum	Lactobacillus sp. SYF10-1a	Vibrio maritimus	Spiroplasma cantharicola	Lactobacillus coryniformis	HGT-LC		NM
SCLAR_v1c04720	538500	538892	393	1	rbsD	D-ribose pyranase	Clostridium sp. HMP27	Spiroplasma helicoides	Candidatus Atribacteria bacterium 4572_76	Tetragenococcus halophilus	[Clostridium] dakarense	HGT-LC		NM
SCLAR_v1c04730	538892	540397	1506	1	rbsA	ribose ABC transporter ATP-binding protein	Spiroplasma helicoides	Spiroplasma turonicum	Spiroplasma corruscae	Spiroplasma litorale	Entomoplasma lucivorax	HGT-LC		APIS
SCLAR_v1c04740	540412	542166	1755	1	rbsC	ribose ABC transporter permease	Spiroplasma helicoides	Spiroplasma corruscae	Entomoplasma lucivorax	Spiroplasma litorale	Spiroplasma turonicum	HGT-LC		APIS
SCLAR_v1c04750	542179	543147	969	1	rbsB	ribose ABC transporter substrate-binding protein	Spiroplasma helicoides	NA	NA	NA	NA	Apis		APIS
SCLAR_v1c04760	543154	544056	903	1	rbsK	ribokinase	Spiroplasma helicoides	Erysipelothrix larvae	Mesoplasma florum	Tepidibacter formicigenes	Clostridium argentinense	HGT-LC		APIS
SCLAR_v1c04770	544081	544944	864	-1	glk	glucokinase	Spiroplasma culicicola	Spiroplasma helicoides	Spiroplasma apis	Spiroplasma cantharicola	Spiroplasma corruscae	Apis	Cellobiose	APIS	glk2
SCLAR_v1c04780	545142	545369	228	1	NA	hypothetical protein	NA	NA	NA	NA	NA	Species-specific		NA
SCLAR_v1c04790	545383	545733	351	1	NA	hypothetical protein	NA	NA	NA	NA	NA	Species-specific		NA
SCLAR_v1c04800	546143	547948	1806	1	NA	ABC transporter ATP-binding protein	Spiroplasma apis	Spiroplasma turonicum	Spiroplasma helicoides	Spiroplasma corruscae	Spiroplasma corruscae	Apis		APIS
SCLAR_v1c04810	547963	549807	1845	1	NA	ABC transporter ATP-binding protein	Spiroplasma apis	Spiroplasma helicoides	Spiroplasma turonicum	Spiroplasma helicoides	Spiroplasma litorale	Apis		APIS
SCLAR_v1c04820	550451	551311	861	1	NA	hypothetical protein	NA	NA	NA	NA	NA	Species-specific		NA
SCLAR_v1c04830	551381	552241	861	1	NA	hypothetical protein	NA	NA	NA	NA	NA	Species-specific		NA
SCLAR_v1c04840	552247	552408	162	1	NA	hypothetical protein	NA	NA	NA	NA	NA	Species-specific		NA
SCLAR_v1c04850	552622	553242	621	1	NA	hypothetical protein	Spiroplasma sp. TU-14	NA	NA	NA	NA	HGT-HC		CCM
SCLAR_v1c04860	553401	554033	633	1	NA	hypothetical protein	NA	NA	NA	NA	NA	Species-specific		NA
SCLAR_v1c04870	554056	556281	2226	1	NA	arabinogalactan endo-1,4-beta-galactosidase	Spiroplasma turonicum	Spiroplasma turonicum	Mesoplasma seiffertii	NA	NA	HGT-LC		APIS
SCLAR_v1c04900	562022	562141	120	1	NA	hypothetical protein	NA	NA	NA	NA	NA	Species-specific		NA
SCLAR_v1c04910	562343	562792	450	1	NA	hypothetical protein	NA	NA	NA	NA	NA	Species-specific		NA
SCLAR_v1c04920	563003	563770	768	1	NA	hypothetical protein	NA	NA	NA	NA	NA	Species-specific		NA
SCLAR_v1c04930	563803	566343	2541	1	NA	hypothetical protein	Spiroplasma floricola	Spiroplasma apis	Mesoplasma tabanidae	Spiroplasma diminutum	Mesoplasma corruscae	HGT-LC		APIS
SCLAR_v1c04940	566348	567064	717	1	NA	ABC transporter ATP-binding protein	Mesoplasma corruscae	Entomoplasma ellychniae	Spiroplasma floricola	Mesoplasma coleopterae	Spiroplasma apis	HGT-LC		ME
SCLAR_v1c04950	567042	567902	861	1	NA	hypothetical protein	Spiroplasma floricola	Spiroplasma corruscae	Mesoplasma corruscae	Spiroplasma diminutum	Spiroplasma apis	HGT-LC		APIS
SCLAR_v1c04960	568030	569082	1053	1	pheS	phenylalanyl-tRNA synthetase subunit alpha	Spiroplasma culicicola	Spiroplasma helicoides	Spiroplasma apis	Spiroplasma monobiae	Spiroplasma diminutum	Apis		APIS
SCLAR_v1c04970	569102	571516	2415	1	pheT	phenylalanyl-tRNA synthetase subunit beta	Spiroplasma culicicola	Spiroplasma helicoides	Spiroplasma monobiae	Spiroplasma cantharicola	Spiroplasma diminutum	Apis		APIS
SCLAR_v1c04980	571516	572016	501	1	NA	hypothetical protein	Spiroplasma culicicola	Spiroplasma cantharicola	Spiroplasma taiwanense	Spiroplasma helicoides	Spiroplasma monobiae	Apis		APIS
SCLAR_v1c04990	572040	572216	177	1	rpmF	50S ribosomal protein L32	Spiroplasma	Spiroplasma turonicum	Spiroplasma cantharicola	Spiroplasma corruscae	Spiroplasma	Apis		APIS
SCLAR_v1c05000	572317	572628	312	1	NA	hypothetical protein	NA	NA	NA	NA	NA	Species-specific		NA
SCLAR_v1c05010	572761	573192	432	1	mraZ	cell division protein MraZ	Spiroplasma culicicola	Spiroplasma apis	Spiroplasma helicoides	Spiroplasma helicoides	Spiroplasma floricola	Apis		APIS
SCLAR_v1c05020	573192	574136	945	1	mraW	S-adenosyl-methyltransferase MraW	Spiroplasma culicicola	Spiroplasma cantharicola	Spiroplasma diminutum	Spiroplasma taiwanense	Spiroplasma monobiae	Apis		APIS
SCLAR_v1c05030	574139	575740	1602	1	ftsA	cell division protein FtsA	NA	NA	NA	NA	NA	Species-specific		NA
SCLAR_v1c05040	575808	577028	1221	1	ftsZ	cell division protein FtsZ	Spiroplasma floricola	Spiroplasma culicicola	Spiroplasma helicoides	Spiroplasma taiwanense	Spiroplasma monobiae	Apis		APIS
SCLAR_v1c05050	577236	577451	216	1	NA	hypothetical protein	NA	NA	NA	NA	NA	Species-specific		NA
SCLAR_v1c05060	577624	578094	471	-1	NA	hypothetical protein	Spiroplasma culicicola	Spiroplasma helicoides	Spiroplasma monobiae	Spiroplasma floricola	Spiroplasma cantharicola	Apis		APIS
SCLAR_v1c05070	578160	579437	1278	1	oppB	oligopeptide ABC transporter permease	Spiroplasma culicicola	Spiroplasma helicoides	Spiroplasma diminutum	Spiroplasma taiwanense	Spiroplasma cantharicola	Apis		APIS
SCLAR_v1c05080	579456	580430	975	1	oppC	oligopeptide ABC transporter permease	Spiroplasma cantharicola	Spiroplasma diminutum	Spiroplasma culicicola	Spiroplasma taiwanense	Spiroplasma helicoides	Apis		APIS
SCLAR_v1c05090	580444	582219	1776	1	oppD	oligopeptide ABC transporter ATP-binding protein	Spiroplasma culicicola	Spiroplasma helicoides	Spiroplasma floricola	Spiroplasma cantharicola	Spiroplasma diminutum	Apis		APIS
SCLAR_v1c05100	582226	584379	2154	1	oppF	oligopeptide ABC transporter ATP-binding protein	Spiroplasma helicoides	Spiroplasma culicicola	Spiroplasma floricola	Spiroplasma diminutum	Spiroplasma monobiae	Apis		APIS
SCLAR_v1c05110	584453	586636	2184	1	oppA	oligopeptide ABC transporter substrate-binding protein	Spiroplasma culicicola	Spiroplasma helicoides	Spiroplasma helicoides	Spiroplasma helicoides	Spiroplasma helicoides	Apis		APIS
SCLAR_v1c05120	586757	587683	927	1	NA	hypothetical protein	Spiroplasma helicoides	Spiroplasma culicicola	Spiroplasma apis	Spiroplasma floricola	Spiroplasma cantharicola	Apis		APIS
SCLAR_v1c05130	587696	588976	1281	1	NA	ABC transporter ATP-binding protein	Spiroplasma culicicola	Spiroplasma helicoides	Spiroplasma helicoides	Spiroplasma apis	Spiroplasma taiwanense	Apis		APIS
SCLAR_v1c05140	588988	589959	972	1	NA	ABC transporter permease	Spiroplasma apis	Spiroplasma culicicola	Spiroplasma litorale	Spiroplasma taiwanense	Spiroplasma helicoides	Apis		APIS
SCLAR_v1c05150	589965	591029	1065	1	NA	hypothetical protein	Spiroplasma culicicola	Spiroplasma cantharicola	Spiroplasma turonicum	Spiroplasma apis	Spiroplasma corruscae	Apis		APIS
SCLAR_v1c05160	591016	591873	858	1	NA	RpiR family transcriptional regulator	Spiroplasma culicicola	Spiroplasma apis	Spiroplasma taiwanense	Spiroplasma diminutum	Spiroplasma floricola	Apis		APIS
SCLAR_v1c05170	591873	592205	333	1	NA	hypothetical protein	Spiroplasma culicicola	NA	NA	NA	NA	Apis		APIS
SCLAR_v1c05180	592324	595032	2709	1	ileS	isoleucyl-tRNA synthetase	Spiroplasma floricola	Spiroplasma cantharicola	Spiroplasma culicicola	Spiroplasma apis	Spiroplasma monobiae	Apis		APIS
SCLAR_v1c05190	595046	595930	885	1	lsp	lipoprotein signal peptidase	NA	NA	NA	NA	NA	Species-specific		NA
SCLAR_v1c05200	595962	596867	906	1	rluD	ribosomal large subunit pseudouridylate synthase D	Spiroplasma culicicola	Spiroplasma floricola	Spiroplasma monobiae	Spiroplasma cantharicola	Spiroplasma diminutum	Apis		APIS
SCLAR_v1c05210	596876	598180	1305	1	NA	hypothetical protein	Spiroplasma culicicola	Spiroplasma floricola	Spiroplasma diminutum	NA	NA	Apis		APIS
SCLAR_v1c05220	598194	598673	480	1	comEB	deoxycytidylate deaminase	Spiroplasma culicicola	Spiroplasma cantharicola	Spiroplasma diminutum	Spiroplasma apis	Spiroplasma floricola	Apis		APIS
SCLAR_v1c05230	598703	599602	900	-1	rnhC	ribonuclease HIII	Spiroplasma apis	Spiroplasma monobiae	Spiroplasma cantharicola	Spiroplasma floricola	Spiroplasma helicoides	Apis		APIS
SCLAR_v1c05240	599704	601275	1572	1	NA	hypothetical protein	Spiroplasma helicoides	Spiroplasma culicicola	NA	NA	NA	Apis		APIS
SCLAR_v1c05250	601277	601600	324	1	acpS	holo-[acyl-carrier-protein] synthase	Spiroplasma culicicola	Spiroplasma helicoides	Spiroplasma apis	Spiroplasma apis	Spiroplasma taiwanense	Apis		APIS
SCLAR_v1c05260	601609	602478	870	1	thyA	thymidylate synthase	Spiroplasma culicicola	Spiroplasma apis	Spiroplasma monobiae	Spiroplasma litorale	Spiroplasma helicoides	Apis		APIS
SCLAR_v1c05270	602478	602951	474	1	dfrA	dihydrofolate reductase	Spiroplasma helicoides	Spiroplasma monobiae	Spiroplasma diminutum	Spiroplasma floricola	Spiroplasma cantharicola	Apis		APIS
SCLAR_v1c05280	602951	603835	885	1	plsC	1-acyl-sn-glycerol-3-phosphate acyltransferase	Spiroplasma diminutum	Spiroplasma culicicola	Spiroplasma cantharicola	Spiroplasma helicoides	Spiroplasma floricola	Apis		APIS
SCLAR_v1c05290	603859	605157	1299	1	deoA	thymidine phosphorylase	Spiroplasma culicicola	Spiroplasma monobiae	Spiroplasma floricola	Spiroplasma cantharicola	Spiroplasma helicoides	Apis		APIS
SCLAR_v1c05300	605393	605794	402	1	NA	hypothetical protein	NA	NA	NA	NA	NA	Species-specific		NA
SCLAR_v1c05310	606013	606480	468	1	NA	hypothetical protein	NA	NA	NA	NA	NA	Species-specific		NA
SCLAR_v1c05320	606926	607930	1005	1	NA	hypothetical protein	NA	NA	NA	NA	NA	Species-specific		NA
SCLAR_v1c05330	608677	609432	756	1	glpF	glycerol uptake facilitator protein	Spiroplasma turonicum	Spiroplasma floricola	Spiroplasma culicicola	Spiroplasma poulsonii	Entomoplasma lucivorax	HGT-LC	Glycerol	APIS	glpF1
SCLAR_v1c05340	609468	610364	897	-1	NA	hypothetical protein	NA	NA	NA	NA	NA	Species-specific		NA
SCLAR_v1c05350	610560	611930	1371	1	NA	transposase	NA	NA	NA	NA	NA	Species-specific		NA
SCLAR_v1c05360	612599	612799	201	1	NA	hypothetical protein	NA	NA	NA	NA	NA	Species-specific		NA
SCLAR_v1c05370	612961	614658	1698	1	NA	hypothetical protein	NA	NA	NA	NA	NA	Species-specific		NA
SCLAR_v1c05380	614742	617318	2577	1	NA	hypothetical protein	NA	NA	NA	NA	NA	Species-specific		NA
SCLAR_v1c05390	617319	619538	2220	1	NA	hypothetical protein	NA	NA	NA	NA	NA	Species-specific		NA
SCLAR_v1c05400	619538	620296	759	1	NA	hypothetical protein	NA	NA	NA	NA	NA	Species-specific		NA
SCLAR_v1c05410	620445	620588	144	1	rpmG	50S ribosomal protein L33	Spiroplasma culicicola	Spiroplasma	Spiroplasma	Spiroplasma cantharicola	Spiroplasma taiwanense	Apis		APIS
SCLAR_v1c05420	620677	621741	1065	1	pepQ	Xaa-Pro dipeptidase	Spiroplasma culicicola	Spiroplasma culicicola	Spiroplasma apis	Spiroplasma apis	Spiroplasma helicoides	Apis		APIS
SCLAR_v1c05430	621756	622463	708	1	uppS	undecaprenyl pyrophosphate synthase	Spiroplasma apis	Spiroplasma culicicola	Spiroplasma monobiae	Spiroplasma helicoides	Spiroplasma turonicum	Apis		APIS
SCLAR_v1c05440	622466	623539	1074	1	cdsA	phosphatidate cytidylyltransferase	Spiroplasma culicicola	Spiroplasma helicoides	Spiroplasma apis	Spiroplasma cantharicola	Spiroplasma floricola	Apis		APIS
SCLAR_v1c05450	623552	624688	1137	1	dxr	1-deoxy-D-xylulose 5-phosphate reductoisomerase	Spiroplasma helicoides	Spiroplasma apis	Spiroplasma culicicola	Spiroplasma culicicola	Spiroplasma diminutum	Apis		APIS
SCLAR_v1c05460	624688	625917	1230	1	rseP	inner membrane zinc metalloprotease	Spiroplasma culicicola	Spiroplasma apis	Spiroplasma helicoides	Spiroplasma monobiae	Spiroplasma floricola	Apis		APIS
SCLAR_v1c05470	625935	630380	4446	1	polC	DNA polymerase III subunit alpha (PolC)	Spiroplasma culicicola	Spiroplasma monobiae	Spiroplasma diminutum	Spiroplasma floricola	Spiroplasma helicoides	Apis		APIS
SCLAR_v1c05480	630480	630971	492	1	rimP	ribosome maturation factor RimP	Spiroplasma culicicola	Spiroplasma helicoides	Spiroplasma apis	Spiroplasma diminutum	Spiroplasma monobiae	Apis		APIS
SCLAR_v1c05490	631030	632988	1959	1	NA	bacteriocin ABC transporter	Spiroplasma helicoides	Spiroplasma culicicola	Spiroplasma apis	Spiroplasma diminutum	Spiroplasma diminutum	Apis		APIS
SCLAR_v1c05500	633049	633429	381	1	NA	hypothetical protein	NA	NA	NA	NA	NA	Species-specific		NA
SCLAR_v1c05510	633462	633932	471	1	ybeY	16S rRNA maturation RNase YbeY	Spiroplasma apis	Spiroplasma culicicola	Spiroplasma helicoides	Spiroplasma floricola	Spiroplasma cantharicola	Apis		APIS
SCLAR_v1c05520	633954	634367	414	1	dgkA	undecaprenol kinase	Spiroplasma apis	Spiroplasma culicicola	Spiroplasma helicoides	Spiroplasma diminutum	Spiroplasma cantharicola	Apis		APIS
SCLAR_v1c05530	634385	634786	402	1	cdd	cytidine deaminase	Spiroplasma culicicola	Spiroplasma culicicola	Mycoplasma sp. HU2014	Mycoplasma yeatsii	Spiroplasma monobiae	HGT-LC		APIS
SCLAR_v1c05540	634869	635546	678	1	NA	hypothetical protein	Spiroplasma cantharicola	Spiroplasma diminutum	Spiroplasma monobiae	Spiroplasma taiwanense	Spiroplasma floricola	Apis		APIS
SCLAR_v1c05550	635564	636721	1158	1	NA	hypothetical protein	Spiroplasma culicicola	Spiroplasma diminutum	Spiroplasma helicoides	Spiroplasma monobiae	Spiroplasma apis	Apis		APIS
SCLAR_v1c05560	636738	637640	903	1	era	GTP-binding protein Era	Spiroplasma culicicola	Spiroplasma apis	Spiroplasma cantharicola	Spiroplasma diminutum	Spiroplasma monobiae	Apis		APIS
SCLAR_v1c05570	637649	638431	783	1	recO	DNA repair protein recO	Spiroplasma culicicola	Spiroplasma helicoides	Spiroplasma apis	Spiroplasma floricola	Spiroplasma monobiae	Apis		APIS
SCLAR_v1c05580	638535	639899	1365	1	glyS	glycyl-tRNA synthetase	Spiroplasma culicicola	Spiroplasma diminutum	Spiroplasma floricola	Spiroplasma monobiae	Spiroplasma cantharicola	Apis		APIS
SCLAR_v1c05590	639919	641895	1977	1	dnaG	DNA primase	Spiroplasma culicicola	Spiroplasma helicoides	Spiroplasma taiwanense	Spiroplasma helicoides	Spiroplasma taiwanense	Apis		APIS
SCLAR_v1c05600	641895	643298	1404	1	rpoD	RNA polymerase sigma factor RpoD	Spiroplasma apis	Spiroplasma taiwanense	Spiroplasma culicicola	Spiroplasma monobiae	Spiroplasma diminutum	Apis		APIS
SCLAR_v1c05610	643300	643998	699	1	trmK	tRNA: m1A22 methyltransferase	Spiroplasma helicoides	Spiroplasma taiwanense	Spiroplasma cantharicola	Spiroplasma apis	Spiroplasma floricola	Apis		APIS
SCLAR_v1c05620	643985	644776	792	1	NA	hypothetical protein	Spiroplasma culicicola	Spiroplasma apis	Spiroplasma monobiae	Spiroplasma diminutum	Spiroplasma helicoides	Apis		APIS
SCLAR_v1c05630	644812	645681	870	-1	ispH	4-hydroxy-3-methylbut-2-enyl diphosphate reductase	Spiroplasma floricola	Spiroplasma culicicola	Spiroplasma monobiae	Spiroplasma cantharicola	Spiroplasma diminutum	Apis		APIS
SCLAR_v1c05640	645780	646553	774	1	NA	hypothetical protein	Spiroplasma monobiae	Spiroplasma litorale	Spiroplasma diminutum	Spiroplasma apis	Spiroplasma corruscae	Apis		APIS
SCLAR_v1c05650	646636	648927	2292	1	NA	hypothetical protein	NA	NA	NA	NA	NA	Species-specific		NA
SCLAR_v1c05660	649370	651085	1716	1	NA	hypothetical protein	NA	NA	NA	NA	NA	Species-specific		NA
SCLAR_v1c05670	651344	652204	861	1	NA	HAD family hydrolase	Spiroplasma culicicola	Spiroplasma apis	Spiroplasma corruscae	Spiroplasma monobiae	Spiroplasma monobiae	Apis		APIS
SCLAR_v1c05680	652207	653307	1101	1	nadD	nicotinic acid mononucleotide adenylyltransferase	Spiroplasma culicicola	Spiroplasma cantharicola	Spiroplasma cantharicola	Spiroplasma apis	Spiroplasma diminutum	Apis		APIS
SCLAR_v1c05690	653309	653974	666	1	mtnN	adenosylhomocysteine nucleosidase	Mycoplasma putrefaciens	Mycoplasma putrefaciens	Mycoplasma capricolum	Mycoplasma capricolum	Spiroplasma culicicola	HGT-LC		ME
SCLAR_v1c05700	654020	654724	705	1	NA	methyltransferase	Spiroplasma culicicola	Spiroplasma helicoides	Spiroplasma diminutum	Spiroplasma cantharicola	Spiroplasma apis	Apis		APIS
SCLAR_v1c05710	654743	655663	921	1	pldB	lysophospholipase	Spiroplasma cantharicola	Spiroplasma cantharicola	Spiroplasma helicoides	Spiroplasma taiwanense	Spiroplasma diminutum	Apis		APIS
SCLAR_v1c05720	655688	657751	2064	1	NA	hypothetical protein	NA	NA	NA	NA	NA	Species-specific		NA
SCLAR_v1c05730	657833	658078	246	1	grcA	autonomous glycyl radical cofactor GrcA	Spiroplasma helicoides	Spiroplasma corruscae	Spiroplasma turonicum	Spiroplasma litorale	Spiroplasma chrysopicola	HGT-LC		APIS
SCLAR_v1c05740	658185	659318	1134	1	NA	hypothetical protein	NA	NA	NA	NA	NA	Species-specific		NA
SCLAR_v1c05750	659430	659843	414	1	NA	hypothetical protein	NA	NA	NA	NA	NA	Species-specific		NA
SCLAR_v1c05760	659856	660287	432	1	NA	hypothetical protein	NA	NA	NA	NA	NA	Species-specific		NA
SCLAR_v1c05770	660302	660739	438	1	NA	hypothetical protein	Spiroplasma culicicola	Spiroplasma helicoides	Spiroplasma apis	Spiroplasma apis	Spiroplasma cantharicola	Apis		APIS
SCLAR_v1c05780	660757	661608	852	1	glk	glucokinase	Spiroplasma cantharicola	Spiroplasma diminutum	Spiroplasma litorale	Spiroplasma corruscae	Spiroplasma monobiae	Apis	Cellobiose	APIS	glk3
SCLAR_v1c05790	661698	661934	237	1	NA	hypothetical protein	Spiroplasma helicoides	Spiroplasma culicicola	Spiroplasma monobiae	Spiroplasma diminutum	Spiroplasma cantharicola	Apis		APIS
SCLAR_v1c05800	662188	662724	537	1	NA	hypothetical protein	NA	NA	NA	NA	NA	Species-specific		NA
SCLAR_v1c05810	662740	663561	822	1	NA	hypothetical protein	Spiroplasma culicicola	NA	NA	NA	NA	Apis		APIS
SCLAR_v1c05820	663948	664574	627	1	NA	hypothetical protein	NA	NA	NA	NA	NA	Species-specific		NA
SCLAR_v1c05830	664675	665445	771	1	NA	hypothetical protein	NA	NA	NA	NA	NA	Species-specific		NA
SCLAR_v1c05840	665487	666062	576	1	NA	hypothetical protein	NA	NA	NA	NA	NA	Species-specific		NA
SCLAR_v1c05850	666055	666630	576	1	NA	hypothetical protein	NA	NA	NA	NA	NA	Species-specific		NA
SCLAR_v1c05860	666722	668797	2076	1	NA	hypothetical protein	NA	NA	NA	NA	NA	Species-specific		NA
SCLAR_v1c05870	669173	670972	1800	1	NA	ABC transporter permease	NA	NA	NA	NA	NA	Species-specific		NA
SCLAR_v1c05880	670987	672117	1131	1	NA	ABC transporter ATP-binding protein	NA	NA	NA	NA	NA	Species-specific		NA
SCLAR_v1c05890	672215	673924	1710	1	NA	hypothetical protein	NA	NA	NA	NA	NA	Species-specific		NA
SCLAR_v1c05900	674153	674893	741	1	NA	MurR/RpiR family transcriptional regulator	Mesoplasma photuris	NA	NA	NA	NA	HGT-HC		ME
SCLAR_v1c05910	674994	677087	2094	1	mngA	PTS system, 2-O-A-mannosyl-D-glycerate-specific IIA component	Mesoplasma photuris	Spiroplasma	Spiroplasma melliferum	Spiroplasma poulsonii	Entomoplasma somnilux	HGT-HC		ME
SCLAR_v1c05920	677108	678292	1185	1	patB	cystathione beta-lyase	Spiroplasma cantharicola	Mesoplasma photuris	Spiroplasma	Spiroplasma melliferum	Entomoplasma somnilux	HGT-LC		APIS
SCLAR_v1c05930	678304	678687	384	1	tdcF	2-iminobutanoate/2-iminopropanoate deaminase	Spiroplasma culicicola	Prevotella marshii	Prevotella marshii	Prevotella dentasini	Treponema phagedenis	HGT-LC		APIS
SCLAR_v1c05940	678836	679585	750	1	NA	polysaccharide deacetylase family protein	Spiroplasma diminutum	Spiroplasma cantharicola	Spiroplasma monobiae	Spiroplasma floricola	Spiroplasma syrphidicola	HGT-LC		APIS
SCLAR_v1c05950	679585	679902	318	1	NA	hypothetical protein	Spiroplasma diminutum	NA	NA	NA	NA	Apis		APIS
SCLAR_v1c05960	680100	680696	597	1	NA	hypothetical protein	NA	NA	NA	NA	NA	Species-specific		NA
SCLAR_v1c05970	680716	681273	558	1	NA	hypothetical protein	NA	NA	NA	NA	NA	Species-specific		NA
SCLAR_v1c05980	681499	681711	213	1	NA	hypothetical protein	NA	NA	NA	NA	NA	Species-specific		NA
SCLAR_v1c05990	681970	682428	459	1	NA	hypothetical protein	NA	NA	NA	NA	NA	Species-specific		NA
SCLAR_v1c06000	682746	683516	771	1	NA	hypothetical protein	NA	NA	NA	NA	NA	Species-specific		NA
SCLAR_v1c06010	683593	686091	2499	1	NA	PTS system, beta-glucoside-specific IIABC component	Spiroplasma cantharicola	Spiroplasma turonicum	Spiroplasma turonicum	Spiroplasma monobiae	NA	Apis		APIS
SCLAR_v1c06020	686081	687478	1398	1	bglA	6-phospho-beta-glucosidase	Spiroplasma taiwanense	Spiroplasma cantharicola	Spiroplasma turonicum	Mesoplasma corruscae	Entomoplasma ellychniae	HGT-LC	Cellobiose	APIS	bglA6
SCLAR_v1c06030	687653	689236	1584	1	NA	hypothetical protein	NA	NA	NA	NA	NA	Species-specific		NA
SCLAR_v1c06040	689445	690053	609	1	NA	hypothetical protein	NA	NA	NA	NA	NA	Species-specific		NA
SCLAR_v1c06050	690218	690541	324	1	NA	hypothetical protein	Spiroplasma litorale	Spiroplasma corruscae	Spiroplasma taiwanense	Spiroplasma turonicum	Spiroplasma culicicola	Apis		APIS
SCLAR_v1c06060	690554	691150	597	1	engB	GTP-binding protein YsxC	Spiroplasma culicicola	Spiroplasma cantharicola	Spiroplasma helicoides	Spiroplasma diminutum	Spiroplasma monobiae	Apis		APIS
SCLAR_v1c06070	691536	693626	2091	1	NA	hypothetical protein	NA	NA	NA	NA	NA	Species-specific		NA
SCLAR_v1c06080	693850	694818	969	1	NA	hypothetical protein	Spiroplasma diminutum	Mesoplasma entomophilum	Mesoplasma coleopterae	Mesoplasma grammopterae	Mesoplasma florum	HGT-LC		APIS
SCLAR_v1c06090	694823	696244	1422	1	NA	lipolytic enzyme, GDSL family	Mesoplasma florum	Mesoplasma grammopterae	Mesoplasma florum	Mesoplasma florum	Mesoplasma florum	HGT-HC		ME
SCLAR_v1c06100	696589	697854	1266	1	NA	hypothetical protein	NA	NA	NA	NA	NA	Species-specific		NA
SCLAR_v1c06110	697856	698584	729	1	NA	ABC transporter ATP-binding protein	Entomoplasma melaleucae	Spiroplasma apis	Spiroplasma litorale	Entomoplasmataceae	Mesoplasma syrphidae	HGT-LC		ME
SCLAR_v1c06120	698584	699465	882	1	NA	hypothetical protein	NA	NA	NA	NA	NA	Species-specific		NA
SCLAR_v1c06130	699472	700377	906	1	NA	hypothetical protein	NA	NA	NA	NA	NA	Species-specific		NA
SCLAR_v1c06140	700395	703253	2859	1	NA	hypothetical protein	Spiroplasma culicicola	Mesoplasma syrphidae	Entomoplasma ellychniae	Mesoplasma corruscae	Spiroplasma apis	HGT-LC		APIS
SCLAR_v1c06150	703654	705024	1371	-1	NA	transposase	NA	NA	NA	NA	NA	Species-specific		NA
SCLAR_v1c06160	705397	707664	2268	1	NA	hypothetical protein	NA	NA	NA	NA	NA	Species-specific		NA
SCLAR_v1c06170	707667	708947	1281	1	NA	hypothetical protein	NA	NA	NA	NA	NA	Species-specific		NA
SCLAR_v1c06180	709117	709935	819	1	NA	hypothetical protein	Spiroplasma culicicola	NA	NA	NA	NA	Apis		APIS
SCLAR_v1c06190	710423	711118	696	1	NA	hypothetical protein	NA	NA	NA	NA	NA	Species-specific		NA
SCLAR_v1c06200	711421	712791	1371	-1	NA	transposase	NA	NA	NA	NA	NA	Species-specific		NA
SCLAR_v1c06210	713095	714324	1230	1	NA	hypothetical protein	NA	NA	NA	NA	NA	Species-specific		NA
SCLAR_v1c06220	715580	715747	168	1	NA	hypothetical protein	NA	NA	NA	NA	NA	Species-specific		NA
SCLAR_v1c06230	715747	716874	1128	1	NA	hypothetical protein	NA	NA	NA	NA	NA	Species-specific		NA
SCLAR_v1c06240	717213	717425	213	1	NA	hypothetical protein	NA	NA	NA	NA	NA	Species-specific		NA
SCLAR_v1c06250	717456	717698	243	1	NA	hypothetical protein	NA	NA	NA	NA	NA	Species-specific		NA
SCLAR_v1c06260	717889	718461	573	1	NA	hypothetical protein	NA	NA	NA	NA	NA	Species-specific		NA
SCLAR_v1c06270	718602	719423	822	1	NA	aldo/keto reductase	Spiroplasma culicicola	Spiroplasma floricola	Spiroplasma monobiae	Spiroplasma taiwanense	Spiroplasma helicoides	Apis		APIS
SCLAR_v1c06280	719458	719838	381	-1	NA	hypothetical protein	NA	NA	NA	NA	NA	Species-specific		NA
SCLAR_v1c06290	720040	721410	1371	1	NA	transposase	NA	NA	NA	NA	NA	Species-specific		NA
SCLAR_v1c06300	721632	722657	1026	1	NA	AAA ATPase family protein	NA	NA	NA	NA	NA	Species-specific		NA
SCLAR_v1c06310	722660	723658	999	1	NA	hypothetical protein	NA	NA	NA	NA	NA	Species-specific		NA
SCLAR_v1c06320	723754	724884	1131	1	NA	hypothetical protein	Entomoplasma luminosum	Spiroplasma helicoides	NA	NA	NA	HGT-LC		ME
SCLAR_v1c06330	725244	728192	2949	1	ctp	cation-transporting ATPase	Spiroplasma culicicola	Spiroplasma floricola	Spiroplasma apis	Spiroplasma monobiae	Spiroplasma taiwanense	Apis		APIS
SCLAR_v1c06340	728568	729182	615	1	NA	hypothetical protein	NA	NA	NA	NA	NA	Species-specific		NA
SCLAR_v1c06350	729370	729771	402	1	NA	hypothetical protein	NA	NA	NA	NA	NA	Species-specific		NA
SCLAR_v1c06360	729843	730367	525	1	NA	hypothetical protein	NA	NA	NA	NA	NA	Species-specific		NA
SCLAR_v1c06370	730409	730714	306	-1	NA	hypothetical protein	Spiroplasma culicicola	NA	NA	NA	NA	Apis		APIS
SCLAR_v1c06380	730848	732218	1371	-1	NA	transposase	NA	NA	NA	NA	NA	Species-specific		NA
SCLAR_v1c06410	733845	734843	999	1	NA	hypothetical protein	NA	NA	NA	NA	NA	Species-specific		NA
SCLAR_v1c06420	735192	737840	2649	1	valS	valyl-tRNA synthetase	Spiroplasma culicicola	Spiroplasma apis	Spiroplasma helicoides	Spiroplasma monobiae	Spiroplasma floricola	Apis		APIS
SCLAR_v1c06430	738576	739106	531	1	NA	hypothetical protein	NA	NA	NA	NA	NA	Species-specific		NA
SCLAR_v1c06440	739054	741138	2085	1	comEC	competence protein ComEC	NA	NA	NA	NA	NA	Species-specific		NA
SCLAR_v1c06450	741192	741434	243	-1	rpsT	30S ribosomal protein S20	Spiroplasma culicicola	Spiroplasma helicoides	Spiroplasma taiwanense	Spiroplasma cantharicola	Spiroplasma corruscae	Apis		APIS
SCLAR_v1c06460	741645	742598	954	1	holA	DNA polymerase III subunit delta	Spiroplasma culicicola	Spiroplasma monobiae	Spiroplasma cantharicola	Spiroplasma taiwanense	Spiroplasma floricola	Apis		APIS
SCLAR_v1c06470	742616	744049	1434	1	NA	hypothetical protein	NA	NA	NA	NA	NA	Species-specific		NA
SCLAR_v1c06480	744125	744406	282	1	NA	hypothetical protein	Spiroplasma culicicola	Spiroplasma helicoides	Spiroplasma floricola	Spiroplasma diminutum	Spiroplasma monobiae	Apis		APIS
SCLAR_v1c06490	744418	745473	1056	1	NA	hypothetical protein	Spiroplasma culicicola	Spiroplasma helicoides	Spiroplasma apis	Spiroplasma floricola	Spiroplasma diminutum	Apis		APIS
SCLAR_v1c06500	745660	747237	1578	1	NA	hypothetical protein	NA	NA	NA	NA	NA	Species-specific		NA
SCLAR_v1c06510	747290	747883	594	1	coaE	dephospho-CoA kinase	Spiroplasma culicicola	Spiroplasma culicicola	Spiroplasma monobiae	Spiroplasma diminutum	Spiroplasma taiwanense	Apis		APIS
SCLAR_v1c06520	748025	748936	912	-1	NA	hypothetical protein	NA	NA	NA	NA	NA	Species-specific		NA
SCLAR_v1c06530	749064	749729	666	-1	NA	hypothetical protein	Spiroplasma apis	Spiroplasma culicicola	Spiroplasma helicoides	Spiroplasma helicoides	Spiroplasma diminutum	Apis		APIS
SCLAR_v1c06540	749742	751049	1308	-1	dinB	DNA polymerase IV	Spiroplasma culicicola	Spiroplasma culicicola	Spiroplasma apis	Spiroplasma floricola	Spiroplasma monobiae	Apis		APIS
SCLAR_v1c06550	751036	751863	828	-1	tlyA	rRNA methyltransferase	Spiroplasma culicicola	Spiroplasma monobiae	Spiroplasma floricola	Spiroplasma diminutum	Spiroplasma taiwanense	Apis		APIS
SCLAR_v1c06560	751887	753065	1179	-1	NA	hypothetical protein	NA	NA	NA	NA	NA	Species-specific		NA
SCLAR_v1c06570	753174	753380	207	-1	xseB	exodeoxyribonuclease VII small subunit	Spiroplasma helicoides	Spiroplasma culicicola	NA	NA	NA	Apis		APIS
SCLAR_v1c06580	753373	754659	1287	-1	xseA	exodeoxyribonuclease VII large subunit	Spiroplasma diminutum	Spiroplasma monobiae	Spiroplasma cantharicola	Spiroplasma helicoides	Spiroplasma floricola	Apis		APIS
SCLAR_v1c06590	754677	756731	2055	-1	NA	hypothetical protein	NA	NA	NA	NA	NA	Species-specific		NA
SCLAR_v1c06600	756745	757146	402	-1	nusB	transcription antitermination protein NusB	Spiroplasma cantharicola	Spiroplasma culicicola	Spiroplasma diminutum	Spiroplasma monobiae	Spiroplasma helicoides	Apis		APIS
SCLAR_v1c06610	757271	758269	999	-1	NA	hypothetical protein	NA	NA	NA	NA	NA	Species-specific		NA
SCLAR_v1c06620	758336	758758	423	1	NA	hypothetical protein	Spiroplasma culicicola	NA	NA	NA	NA	Apis		APIS
SCLAR_v1c06630	758770	759669	900	-1	nfo	endonuclease IV	Spiroplasma culicicola	Spiroplasma helicoides	Spiroplasma helicoides	Spiroplasma taiwanense	Spiroplasma cantharicola	Apis		APIS
SCLAR_v1c06640	759656	760552	897	-1	ribF	riboflavin kinase / FMN adenylyltransferase	Spiroplasma culicicola	Spiroplasma taiwanense	Spiroplasma cantharicola	Spiroplasma cantharicola	Spiroplasma diminutum	Apis		APIS
SCLAR_v1c06650	760596	760871	276	-1	NA	hypothetical protein	NA	NA	NA	NA	NA	Species-specific		NA
SCLAR_v1c06660	760901	761200	300	-1	NA	hypothetical protein	Spiroplasma culicicola	NA	NA	NA	NA	Apis		APIS
SCLAR_v1c06670	761210	761890	681	-1	NA	hypothetical protein	Spiroplasma culicicola	Spiroplasma helicoides	Spiroplasma cantharicola	Spiroplasma monobiae	Spiroplasma apis	Apis		APIS
SCLAR_v1c06680	762009	762851	843	1	plsY	glycerol-3-phosphate acyltransferase PlsY	Spiroplasma helicoides	Spiroplasma turonicum	Spiroplasma culicicola	Spiroplasma culicicola	Spiroplasma taiwanense	Apis		APIS
SCLAR_v1c06690	762971	763933	963	1	guaC	guanosine 5'-monophosphate oxidoreductase	Spiroplasma culicicola	Spiroplasma apis	Spiroplasma taiwanense	Spiroplasma floricola	Spiroplasma diminutum	Apis		APIS
SCLAR_v1c06700	764019	764708	690	-1	NA	hypothetical protein	Spiroplasma apis	Spiroplasma apis	Spiroplasma culicicola	Spiroplasma culicicola	Spiroplasma taiwanense	Apis		APIS
SCLAR_v1c06710	764868	766199	1332	-1	NA	hypothetical protein	NA	NA	NA	NA	NA	Species-specific		NA
SCLAR_v1c06720	766319	766537	219	-1	NA	hypothetical protein	Spiroplasma culicicola	Spiroplasma taiwanense	Spiroplasma apis	Spiroplasma diminutum	Spiroplasma monobiae	Apis		APIS
SCLAR_v1c06730	766581	768545	1965	-1	tkt	transketolase	Spiroplasma culicicola	Spiroplasma floricola	Spiroplasma cantharicola	Spiroplasma taiwanense	Spiroplasma helicoides	Apis		APIS
SCLAR_v1c06740	768676	768891	216	-1	NA	hypothetical protein	Aerococcus suis	Spiroplasma eriocheiris	Marinococcus halophilus	Bacillus panaciterrae	Carnobacterium divergens	HGT-HC		NM
SCLAR_v1c06750	768906	769874	969	-1	glk	glucokinase	Spiroplasma helicoides	Spiroplasma culicicola	Spiroplasma apis	Spiroplasma diminutum	Spiroplasma monobiae	Apis	Cellobiose	APIS	glk4
SCLAR_v1c06760	769908	771191	1284	-1	NA	30S ribosome assembly GTPase	Spiroplasma culicicola	Spiroplasma culicicola	Spiroplasma taiwanense	Spiroplasma taiwanense	Spiroplasma helicoides	Apis		APIS
SCLAR_v1c06770	771178	771759	582	-1	NA	hypothetical protein	Spiroplasma helicoides	Spiroplasma culicicola	Spiroplasma culicicola	Spiroplasma taiwanense	Spiroplasma diminutum	Apis		APIS
SCLAR_v1c06780	771891	773495	1605	-1	NA	amino acid permease	Spiroplasma culicicola	Spiroplasma litorale	Spiroplasma turonicum	Spiroplasma helicoides	Spiroplasma corruscae	Apis		APIS
SCLAR_v1c06790	773907	774842	936	-1	NA	hypothetical protein	Spiroplasma culicicola	Spiroplasma helicoides	Spiroplasma taiwanense	Spiroplasma monobiae	Spiroplasma apis	Apis		APIS
SCLAR_v1c06800	774942	775742	801	1	NA	hypothetical protein	NA	NA	NA	NA	NA	Species-specific		NA
SCLAR_v1c06810	775767	776534	768	-1	NA	hypothetical protein	Spiroplasma culicicola	Spiroplasma helicoides	NA	NA	NA	Apis		APIS
SCLAR_v1c06820	776534	777613	1080	-1	NA	hypothetical protein	NA	NA	NA	NA	NA	Species-specific		NA
SCLAR_v1c06830	777693	778214	522	-1	NA	hypothetical protein	Spiroplasma culicicola	Spiroplasma helicoides	Spiroplasma apis	Spiroplasma diminutum	Spiroplasma monobiae	Apis		APIS
SCLAR_v1c06840	778353	779180	828	-1	ruvB	Holliday junction DNA helicase RuvB	Spiroplasma helicoides	Spiroplasma apis	Spiroplasma culicicola	Spiroplasma diminutum	Spiroplasma diminutum	Apis		APIS
SCLAR_v1c06850	779303	779854	552	-1	ruvA	Holliday junction DNA helicase RuvA	Spiroplasma helicoides	Spiroplasma culicicola	Spiroplasma diminutum	NA	NA	Apis		APIS
SCLAR_v1c06860	780019	780447	429	-1	NA	hypothetical protein	NA	NA	NA	NA	NA	Species-specific		NA
SCLAR_v1c06870	780538	780702	165	-1	rpsU	30S ribosomal protein S21	Spiroplasma	Spiroplasma culicicola	Spiroplasma monobiae	Spiroplasma	Spiroplasma floricola	Apis		APIS
SCLAR_v1c06880	780894	782069	1176	1	dfp	pantothenate metabolism flavoprotein	Spiroplasma helicoides	Spiroplasma monobiae	Spiroplasma culicicola	Spiroplasma floricola	Spiroplasma diminutum	Apis		APIS
SCLAR_v1c06890	782089	784017	1929	-1	ptsG	PTS system, glucose-specific IIBC component	Spiroplasma culicicola	Spiroplasma taiwanense	Spiroplasma apis	Spiroplasma monobiae	Spiroplasma cantharicola	Apis	Glucose	APIS	ptsG1
SCLAR_v1c06900	784031	786553	2523	-1	NA	hypothetical protein	NA	NA	NA	NA	NA	Species-specific		NA
SCLAR_v1c06910	786687	787409	723	-1	NA	hypothetical protein	Spiroplasma litorale	Spiroplasma litorale	Spiroplasma litorale	Entomoplasma lucivorax	NA	HGT-LC		APIS
SCLAR_v1c06920	787535	787831	297	-1	NA	transposase	NA	NA	NA	NA	NA	Species-specific		NA
SCLAR_v1c06930	787986	788648	663	-1	deoC	deoxyribose-phosphate aldolase	Spiroplasma culicicola	Spiroplasma culicicola	Mesoplasma entomophilum	Spiroplasma taiwanense	Spiroplasma taiwanense	HGT-LC		APIS
SCLAR_v1c06940	788652	789638	987	-1	NA	oxidoreductase	Spiroplasma helicoides	Spiroplasma culicicola	Spiroplasma cantharicola	Spiroplasma cantharicola	Spiroplasma diminutum	Apis		APIS
SCLAR_v1c06950	789642	790214	573	-1	NA	hypothetical protein	Spiroplasma helicoides	NA	NA	NA	NA	Apis		APIS
SCLAR_v1c06960	790303	791538	1236	-1	NA	hypothetical protein	NA	NA	NA	NA	NA	Species-specific		NA
SCLAR_v1c06970	791567	793798	2232	-1	recD	exodeoxyribonuclease V subunit alpha	Spiroplasma culicicola	Spiroplasma apis	Spiroplasma diminutum	Spiroplasma helicoides	Spiroplasma floricola	Apis		APIS
SCLAR_v1c06980	793947	796565	2619	-1	parC	DNA topoisomerase IV subunit A	Spiroplasma culicicola	Spiroplasma floricola	Spiroplasma apis	Spiroplasma diminutum	Spiroplasma taiwanense	Apis		APIS
SCLAR_v1c06990	796583	797536	954	-1	NA	hypothetical protein	NA	NA	NA	NA	NA	Species-specific		NA
SCLAR_v1c07000	797560	799500	1941	-1	parE	topoisomerase IV subunit B	Spiroplasma culicicola	Spiroplasma helicoides	Spiroplasma apis	Spiroplasma cantharicola	Spiroplasma diminutum	Apis		APIS
SCLAR_v1c07010	799615	800241	627	-1	udk	uridine kinase	Spiroplasma culicicola	Spiroplasma cantharicola	Spiroplasma diminutum	Spiroplasma monobiae	Spiroplasma helicoides	Apis		APIS
SCLAR_v1c07020	800349	801071	723	-1	NA	hypothetical protein	Spiroplasma litorale	Spiroplasma litorale	Spiroplasma litorale	Entomoplasma lucivorax	NA	HGT-LC		APIS
SCLAR_v1c07030	801197	801493	297	-1	NA	transposase	NA	NA	NA	NA	NA	Species-specific		NA
SCLAR_v1c07040	801724	802323	600	1	acpD	azoreductase	Spiroplasma taiwanense	Spiroplasma diminutum	Spiroplasma floricola	Spiroplasma monobiae	Spiroplasma cantharicola	Apis		APIS
SCLAR_v1c07050	802405	802599	195	1	NA	hypothetical protein	NA	NA	NA	NA	NA	Species-specific		NA
SCLAR_v1c07060	802630	803934	1305	-1	NA	hypothetical protein	Spiroplasma helicoides	Spiroplasma culicicola	Spiroplasma floricola	Spiroplasma cantharicola	Spiroplasma turonicum	Apis		APIS
SCLAR_v1c07070	804097	804411	315	-1	NA	hypothetical protein	Spiroplasma culicicola	NA	NA	NA	NA	Apis		APIS
SCLAR_v1c07080	804541	806505	1965	1	NA	ABC transporter ATP-binding protein	Spiroplasma culicicola	Spiroplasma culicicola	Spiroplasma litorale	Spiroplasma floricola	Spiroplasma taiwanense	Apis		APIS
SCLAR_v1c07090	806578	807483	906	-1	scrK	fructokinase	Spiroplasma helicoides	Mesoplasma syrphidae	Mesoplasma seiffertii	NA	NA	HGT-LC	Sucrose	APIS	scrK2
SCLAR_v1c07100	807508	808938	1431	-1	scrB	beta-fructofuranosidase	Mesoplasma florum	Mesoplasma florum	Mesoplasma coleopterae	Mesoplasma florum	Mesoplasma grammopterae	HGT-HC	Sucrose	ME	scrB
SCLAR_v1c07110	808960	810483	1524	-1	treB	PTS system, trehalose-specific IIB component	Spiroplasma apis	Spiroplasma helicoides	Spiroplasma helicoides	Spiroplasma turonicum	Spiroplasma corruscae	Apis	Trehalose	APIS	treB1
SCLAR_v1c07120	810640	811338	699	-1	fruR	DeoR family transcriptional regulator, fructose operon transcriptional repressor	NA	NA	NA	NA	NA	Species-specific		NA
SCLAR_v1c07130	811349	812275	927	-1	scrK	fructokinase	NA	NA	NA	NA	NA	Species-specific	Sucrose	NA	scrK1
SCLAR_v1c07140	813149	814297	1149	-1	NA	hypothetical protein	Spiroplasma helicoides	NA	NA	NA	NA	Apis		APIS
SCLAR_v1c07150	814496	815197	702	-1	NA	hypothetical protein	NA	NA	NA	NA	NA	Species-specific		NA
SCLAR_v1c07160	815261	815956	696	1	NA	hypothetical protein	Spiroplasma culicicola	NA	NA	NA	NA	Apis		APIS
SCLAR_v1c07170	815985	817712	1728	-1	aspS	aspartyl-tRNA synthetase	Spiroplasma culicicola	Spiroplasma diminutum	Spiroplasma monobiae	Spiroplasma floricola	Spiroplasma taiwanense	Apis		APIS
SCLAR_v1c07180	817714	818952	1239	-1	hisS	histidyl-tRNA synthetase	Spiroplasma culicicola	Spiroplasma cantharicola	Spiroplasma monobiae	Spiroplasma diminutum	Spiroplasma taiwanense	Apis		APIS
SCLAR_v1c07190	819066	820001	936	-1	NA	hypothetical protein	NA	NA	NA	NA	NA	Species-specific		NA
SCLAR_v1c07200	820155	821843	1689	-1	NA	hypothetical protein	NA	NA	NA	NA	NA	Species-specific		NA
SCLAR_v1c07210	821890	822027	138	-1	NA	hypothetical protein	NA	NA	NA	NA	NA	Species-specific		NA
SCLAR_v1c07220	822260	824632	2373	-1	fruB	PTS system, fructose-specific IIA component	Spiroplasma culicicola	Spiroplasma helicoides	Spiroplasma apis	Spiroplasma cantharicola	Spiroplasma floricola	Apis		APIS
SCLAR_v1c07230	824645	825583	939	-1	fruK	1-phosphofructokinase	Spiroplasma monobiae	Entomoplasma lucivorax	Spiroplasma apis	Spiroplasma helicoides	Spiroplasma cantharicola	HGT-LC		APIS
SCLAR_v1c07240	825587	826291	705	-1	fruR	DeoR family transcriptional regulator, fructose operon transcriptional repressor	Spiroplasma apis	Spiroplasma culicicola	Spiroplasma apis	Spiroplasma helicoides	Spiroplasma helicoides	Apis		APIS
SCLAR_v1c07250	826487	827302	816	-1	NA	hypothetical protein	Spiroplasma culicicola	Spiroplasma monobiae	Spiroplasma diminutum	Spiroplasma floricola	Spiroplasma apis	Apis		APIS
SCLAR_v1c07260	827499	829808	2310	-1	relA	GTP pyrophosphokinase	Spiroplasma culicicola	Spiroplasma culicicola	Spiroplasma apis	Spiroplasma diminutum	Spiroplasma floricola	Apis		APIS
SCLAR_v1c07270	829914	830426	513	-1	apt	adenine phosphoribosyltransferase	Spiroplasma diminutum	Spiroplasma taiwanense	Spiroplasma monobiae	Spiroplasma culicicola	Spiroplasma floricola	Apis		APIS
SCLAR_v1c07280	830447	834190	3744	-1	secDF	bifunctional preprotein translocase subunit SecD/SecF	Spiroplasma helicoides	Spiroplasma culicicola	Spiroplasma apis	Spiroplasma monobiae	Spiroplasma monobiae	Apis		APIS
SCLAR_v1c07290	834200	834478	279	-1	NA	hypothetical protein	Spiroplasma culicicola	Spiroplasma culicicola	Spiroplasma helicoides	Spiroplasma taiwanense	Spiroplasma apis	Apis		APIS
SCLAR_v1c07300	834671	836041	1371	1	NA	transposase	NA	NA	NA	NA	NA	Species-specific		NA
SCLAR_v1c07310	836165	837853	1689	-1	NA	hypothetical protein	Spiroplasma culicicola	Spiroplasma apis	Spiroplasma helicoides	Spiroplasma floricola	Spiroplasma diminutum	Apis		APIS
SCLAR_v1c07320	837941	838288	348	-1	NA	hypothetical protein	NA	NA	NA	NA	NA	Species-specific		NA
SCLAR_v1c07330	838411	839949	1539	-1	fib	fibril protein	Spiroplasma culicicola	Spiroplasma apis	Spiroplasma monobiae	Spiroplasma floricola	Spiroplasma diminutum	Apis		APIS
SCLAR_v1c07340	840291	842300	2010	-1	NA	hypothetical protein	NA	NA	NA	NA	NA	Species-specific		NA
SCLAR_v1c07350	842477	843199	723	-1	NA	hypothetical protein	Spiroplasma litorale	Spiroplasma litorale	Spiroplasma litorale	Entomoplasma lucivorax	NA	HGT-LC		APIS
SCLAR_v1c07360	843325	843621	297	-1	NA	transposase	NA	NA	NA	NA	NA	Species-specific		NA
SCLAR_v1c07370	843832	844194	363	-1	NA	hypothetical protein	Spiroplasma culicicola	Spiroplasma apis	Spiroplasma helicoides	Spiroplasma taiwanense	Spiroplasma monobiae	Apis		APIS
SCLAR_v1c07380	844195	845892	1698	-1	NA	two-component regulator system yiem receptor component protein	Spiroplasma culicicola	Spiroplasma helicoides	Spiroplasma apis	Spiroplasma monobiae	Spiroplasma cantharicola	Apis		APIS
SCLAR_v1c07390	845918	847498	1581	-1	moxR	MoxR-like ATPase	Spiroplasma culicicola	Spiroplasma helicoides	Spiroplasma monobiae	Spiroplasma floricola	Spiroplasma diminutum	Apis		APIS
SCLAR_v1c07400	847596	849104	1509	-1	NA	hypothetical protein	Spiroplasma cantharicola	NA	NA	NA	NA	Apis		APIS
SCLAR_v1c07410	849319	850680	1362	-1	cshB	ATP-dependent RNA helicase CshB	Spiroplasma culicicola	Spiroplasma apis	Spiroplasma helicoides	Spiroplasma monobiae	Spiroplasma floricola	Apis		APIS
SCLAR_v1c07420	850731	851246	516	-1	trmL	tRNA (cytidine/uridine-2'-O-)-methyltransferase	Spiroplasma culicicola	Spiroplasma monobiae	Spiroplasma cantharicola	Spiroplasma diminutum	Spiroplasma floricola	Apis		APIS
SCLAR_v1c07430	851292	851564	273	-1	NA	hypothetical protein	NA	NA	NA	NA	NA	Species-specific		NA
SCLAR_v1c07440	851668	852453	786	-1	NA	hypothetical protein	NA	NA	NA	NA	NA	Species-specific		NA
SCLAR_v1c07450	853009	853611	603	-1	rdgB	dITP/XTP pyrophosphatase	Spiroplasma culicicola	Spiroplasma cantharicola	Spiroplasma apis	Spiroplasma diminutum	Spiroplasma taiwanense	Apis		APIS
SCLAR_v1c07460	853693	854490	798	1	NA	hypothetical protein	Spiroplasma helicoides	Spiroplasma apis	Spiroplasma cantharicola	Spiroplasma culicicola	Spiroplasma diminutum	Apis		APIS
SCLAR_v1c07470	854496	855242	747	-1	NA	hypothetical protein	Spiroplasma culicicola	Spiroplasma floricola	Spiroplasma diminutum	Spiroplasma corruscae	NA	Apis		APIS
SCLAR_v1c07480	855563	856666	1104	-1	NA	hypothetical protein	Spiroplasma culicicola	Spiroplasma culicicola	Spiroplasma monobiae	Spiroplasma apis	Spiroplasma diminutum	Apis		APIS
SCLAR_v1c07490	856804	857106	303	-1	celC	PTS system, cellobiose-specific IIA component	Spiroplasma apis	Spiroplasma sabaudiense	Entomoplasma somnilux	Entomoplasma somnilux	Spiroplasma litorale	HGT-LC	Cellobiose	APIS	celC2
SCLAR_v1c07500	857387	857689	303	-1	NA	hypothetical protein	Spiroplasma corruscae	Spiroplasma turonicum	Spiroplasma litorale	NA	NA	Apis		APIS
SCLAR_v1c07530	859540	859851	312	-1	celA	PTS system, cellobiose-specific IIB component	Spiroplasma turonicum	Spiroplasma litorale	Spiroplasma corruscae	Spiroplasma apis	Mesoplasma seiffertii	HGT-LC	Cellobiose	APIS	celA3
SCLAR_v1c07540	860000	862375	2376	-1	celB	PTS system, cellobiose-specific IIC component	Spiroplasma culicicola	Spiroplasma helicoides	Mesoplasma seiffertii	NA	NA	HGT-LC	Cellobiose	APIS	celB4
SCLAR_v1c07550	862405	862713	309	-1	celA	PTS system, cellobiose-specific IIB component	Spiroplasma culicicola	Spiroplasma sabaudiense	Spiroplasma helicoides	Mesoplasma seiffertii	Spiroplasma	HGT-LC	Cellobiose	APIS	celA4
SCLAR_v1c07560	862850	863458	609	-1	NA	hypothetical protein	Spiroplasma culicicola	NA	NA	NA	NA	Apis		APIS
SCLAR_v1c07570	863463	863654	192	-1	NA	hypothetical protein	NA	NA	NA	NA	NA	Species-specific		NA
SCLAR_v1c07580	863694	864008	315	-1	celC	PTS system, cellobiose-specific IIA component	Spiroplasma culicicola	Spiroplasma corruscae	Spiroplasma litorale	Spiroplasma eriocheiris	Spiroplasma helicoides	HGT-LC	Cellobiose	APIS	celC3
SCLAR_v1c07590	864174	865571	1398	-1	bglA	6-phospho-beta-glucosidase	Spiroplasma apis	Spiroplasma sabaudiense	Entomoplasma somnilux	Entomoplasma freundtii	Mesoplasma photuris	HGT-LC	Cellobiose	APIS	bglA7
SCLAR_v1c07600	865584	865892	309	-1	NA	hypothetical protein	Spiroplasma apis	Spiroplasma corruscae	Spiroplasma turonicum	Spiroplasma turonicum	Spiroplasma litorale	Apis		APIS
SCLAR_v1c07610	865921	866196	276	-1	NA	hypothetical protein	Spiroplasma apis	NA	NA	NA	NA	Apis		APIS
SCLAR_v1c07620	866198	867688	1491	-1	bglA	6-phospho-beta-glucosidase	Spiroplasma turonicum	Spiroplasma litorale	Spiroplasma corruscae	Spiroplasma apis	Spiroplasma apis	Apis	Cellobiose	APIS	bglA2
SCLAR_v1c07630	867748	867939	192	1	NA	hypothetical protein	NA	NA	NA	NA	NA	Species-specific		NA
SCLAR_v1c07640	868084	868353	270	-1	NA	hypothetical protein	NA	NA	NA	NA	NA	Species-specific		NA
SCLAR_v1c07650	868460	868807	348	-1	NA	hypothetical protein	NA	NA	NA	NA	NA	Species-specific		NA
SCLAR_v1c07660	868914	869228	315	-1	NA	hypothetical protein	NA	NA	NA	NA	NA	Species-specific		NA
SCLAR_v1c07670	869366	869812	447	-1	NA	hypothetical protein	NA	NA	NA	NA	NA	Species-specific		NA
SCLAR_v1c07680	869938	870708	771	-1	NA	hypothetical protein	Spiroplasma helicoides	Spiroplasma culicicola	Spiroplasma apis	Spiroplasma floricola	Spiroplasma taiwanense	Apis		APIS
SCLAR_v1c07690	870770	871696	927	-1	miaA	tRNA delta(2)-isopentenylpyrophosphate transferase	Spiroplasma monobiae	Spiroplasma monobiae	Spiroplasma diminutum	Spiroplasma floricola	Spiroplasma taiwanense	Apis		APIS
SCLAR_v1c07700	871975	872697	723	-1	NA	hypothetical protein	Spiroplasma litorale	Spiroplasma litorale	Spiroplasma litorale	Entomoplasma lucivorax	NA	HGT-LC		APIS
SCLAR_v1c07710	872823	873119	297	-1	NA	transposase	NA	NA	NA	NA	NA	Species-specific		NA
SCLAR_v1c07720	873390	873947	558	-1	NA	hypothetical protein	Spiroplasma helicoides	Spiroplasma culicicola	Spiroplasma apis	Spiroplasma culicicola	Spiroplasma taiwanense	Apis		APIS
SCLAR_v1c07730	874323	875336	1014	-1	adhP	alcohol dehydrogenase, propanol-preferring	Entomoplasma freundtii	Parageobacillus thermoglucosidasius	Bacillaceae	Geobacillus	Geobacillus sp. M10EXG	HGT-HC		ME
SCLAR_v1c07740	875717	877021	1305	1	NA	phosphatase PAP2 family protein	Spiroplasma helicoides	NA	NA	NA	NA	Apis		APIS
SCLAR_v1c07750	877062	879026	1965	-1	tkt	transketolase	Acholeplasma multilocale	Entomoplasma luminosum	Mesoplasma grammopterae	Spiroplasma citri	Spiroplasma melliferum	HGT-HC		ME
SCLAR_v1c07760	879039	879302	264	-1	sgaB	PTS system, ascorbate-specific IIB component	Entomoplasma somnilux	Entomoplasma luminosum	Entomoplasma freundtii	Vibrio	Enterovibrio calviensis	HGT-HC	Ascorbate	ME	sgaB2
SCLAR_v1c07770	879324	879983	660	-1	rpe	ribulose-phosphate 3-epimerase	Entomoplasma somnilux	Entomoplasma luminosum	Mesoplasma grammopterae	Spiroplasma taiwanense	Spiroplasma eriocheiris	HGT-LC		ME
SCLAR_v1c07780	879984	880262	279	-1	sgaB	PTS system, ascorbate-specific IIB component	Entomoplasma freundtii	Spiroplasma helicoides	Spiroplasma taiwanense	Entomoplasma somnilux	Spiroplasma eriocheiris	HGT-LC	Ascorbate	ME	sgaB1
SCLAR_v1c07790	880273	880812	540	-1	NA	hypothetical protein	NA	NA	NA	NA	NA	Species-specific		NA
SCLAR_v1c07800	880802	881257	456	-1	sgaA	PTS system, ascorbate-specific IIA component	NA	NA	NA	NA	NA	Species-specific	Ascorbate	NA	sgaA1
SCLAR_v1c07810	881323	882822	1500	-1	sgaT	PTS system, ascorbate-specific IIC component	Entomoplasma luminosum	Mycoplasma testudinis	Spiroplasma helicoides	Mycoplasma dispar	Mycoplasma cynos	HGT-LC	Ascorbate	ME	sgaT2
SCLAR_v1c07820	883378	884667	1290	1	NA	phosphatase PAP2 family protein	NA	NA	NA	NA	NA	Species-specific		NA
SCLAR_v1c07830	884748	886211	1464	-1	bglA	6-phospho-beta-glucosidase	Spiroplasma culicicola	Spiroplasma turonicum	Spiroplasma turonicum	Spiroplasma corruscae	Spiroplasma litorale	Apis	Cellobiose	APIS	bglA3
SCLAR_v1c07840	886215	888794	2580	-1	NA	PTS system, beta-glucoside-specific IIABC component	Spiroplasma culicicola	Mesoplasma entomophilum	Spiroplasma litorale	Spiroplasma litorale	Spiroplasma floricola	HGT-LC		APIS
SCLAR_v1c07850	888873	889592	720	-1	NA	hypothetical protein	NA	NA	NA	NA	NA	Species-specific		NA
SCLAR_v1c07860	889939	891402	1464	-1	bglA	6-phospho-beta-glucosidase	Spiroplasma culicicola	Spiroplasma turonicum	Spiroplasma turonicum	Spiroplasma corruscae	Spiroplasma litorale	Apis	Cellobiose	APIS	bglA4
SCLAR_v1c07890	894063	894782	720	-1	NA	hypothetical protein	NA	NA	NA	NA	NA	Species-specific		NA
SCLAR_v1c07900	894888	896087	1200	-1	NA	hypothetical protein	NA	NA	NA	NA	NA	Species-specific		NA
SCLAR_v1c07910	896286	897377	1092	-1	NA	hypothetical protein	NA	NA	NA	NA	NA	Species-specific		NA
SCLAR_v1c07920	897699	899069	1371	1	NA	transposase	NA	NA	NA	NA	NA	Species-specific		NA
SCLAR_v1c07930	899266	900870	1605	-1	NA	hypothetical protein	NA	NA	NA	NA	NA	Species-specific		NA
SCLAR_v1c07940	901019	901396	378	-1	NA	PTS-dependent dihydroxyacetone kinase phosphotransferase subunit DhaM	Bacillus smithii	Bacillus smithii	Bacillus coagulans	Bacillus coagulans	Enterococcus gilvus	HGT-HC		NM
SCLAR_v1c07950	901398	901970	573	-1	dhaL	dihydroxyacetone kinase, C-terminal domain	Streptococcus mitis	Streptococcus mitis	Streptococcus pneumoniae	Streptococcus mitis	Streptococcus mitis	HGT-HC		NM
SCLAR_v1c07960	901971	902966	996	-1	dhaK	dihydroxyacetone kinase, N-terminal domain	Gilliamella apicola	Gilliamella apicola	Gilliamella apicola	Gilliamella apicola	Gilliamella apicola	HGT-HC		NM
SCLAR_v1c07970	903045	903329	285	-1	NA	hypothetical protein	NA	NA	NA	NA	NA	Species-specific		NA
SCLAR_v1c07980	903330	905000	1671	-1	sgcC	PTS system, galactitol-specific IIC component	NA	NA	NA	NA	NA	Species-specific		NA
SCLAR_v1c07990	905033	905311	279	-1	sgcB	PTS system, galactitol-specific IIB component	Streptococcus sp. DD13	Granulicatella elegans	Dolosigranulum pigrum	Atopobium vaginae	Chlamydia trachomatis	HGT-HC		NM
SCLAR_v1c08000	905313	905792	480	-1	sgcA	PTS system, galactitol-specific IIA component	NA	NA	NA	NA	NA	Species-specific		NA
SCLAR_v1c08010	905794	906438	645	-1	fucA	L-fuculose-phosphate aldolase	Desulfococcus multivorans	Fictibacillus aquaticus	Desulfovibrio salexigens	Chloroflexi bacterium HGW-Chloroflexi-10	Denitrovibrio sp.	HGT-HC		NM
SCLAR_v1c08020	906649	907356	708	1	lacR	DeoR family transcriptional regulator, lactose phosphotransferase system repressor	NA	NA	NA	NA	NA	Species-specific		NA
SCLAR_v1c08030	907407	908351	945	-1	NA	hypothetical protein	NA	NA	NA	NA	NA	Species-specific		NA
SCLAR_v1c08040	908353	909060	708	-1	NA	ABC transporter ATP-binding protein	Spiroplasma chrysopicola	Entomoplasma somnilux	Spiroplasma sabaudiense	Entomoplasma lucivorax	Mesoplasma entomophilum	HGT-LC		CCM
SCLAR_v1c08050	909138	909800	663	-1	NA	hypothetical protein	NA	NA	NA	NA	NA	Species-specific		NA
SCLAR_v1c08060	909920	910873	954	-1	NA	hypothetical protein	NA	NA	NA	NA	NA	Species-specific		NA
SCLAR_v1c08070	911194	911523	330	-1	celC	PTS system, cellobiose-specific IIA component	Entomoplasma somnilux	Entomoplasma somnilux	Spiroplasma sabaudiense	Spiroplasma citri	Spiroplasma melliferum	HGT-LC	Cellobiose	ME	celC4
SCLAR_v1c08080	911516	912949	1434	-1	bglA	6-phospho-beta-glucosidase	Entomoplasma somnilux	Spiroplasma sabaudiense	Entomoplasma freundtii	Mesoplasma photuris	Mycoplasma leachii	HGT-LC	Cellobiose	ME	bglA8
SCLAR_v1c08090	912960	913832	873	-1	NA	ROK family sugar kinase	Spiroplasma sabaudiense	Spiroplasma turonicum	Spiroplasma turonicum	Mycoplasma leachii	Mycoplasma mycoides	HGT-LC		APIS
SCLAR_v1c08100	914049	914354	306	-1	NA	PTS system, sugar-specific IIB component	Clostridiales bacterium CHKCI006	Erysipelatoclostridium sp. An15	Clostridium butyricum	Serratia sp. M24T3	Clostridium beijerinckii	HGT-HC		NM
SCLAR_v1c08120	915019	915933	915	-1	NA	hypothetical protein	NA	NA	NA	NA	NA	Species-specific		NA
SCLAR_v1c08130	915959	916873	915	-1	NA	hypothetical protein	NA	NA	NA	NA	NA	Species-specific		NA
SCLAR_v1c08140	917382	918263	882	-1	NA	hypothetical protein	NA	NA	NA	NA	NA	Species-specific		NA
SCLAR_v1c08150	918389	920500	2112	-1	NA	ADP-ribosylglycohydrolase family protein	NA	NA	NA	NA	NA	Species-specific		NA
SCLAR_v1c08160	920500	922203	1704	-1	NA	hypothetical protein	NA	NA	NA	NA	NA	Species-specific		NA
SCLAR_v1c08170	922233	922541	309	-1	NA	hypothetical protein	NA	NA	NA	NA	NA	Species-specific		NA
SCLAR_v1c08180	923623	925194	1572	-1	NA	PTS system, glucose-specific IIABC component	Spiroplasma mirum	Spiroplasma eriocheiris	Mycoplasma sp. HU2014	Mycoplasma mycoides	Mycoplasma mycoides	HGT-HC		CCM
SCLAR_v1c08190	925211	925891	681	-1	nanE	N-acylglucosamine-6-phosphate 2-epimerase	Mycoplasma sp. HU2014	Mycoplasma mycoides	Mycoplasma mycoides	Mycoplasma mycoides	Mycoplasma mycoides	HGT-HC		OM
SCLAR_v1c08200	925994	926833	840	1	NA	MurR/RpiR family transcriptional regulator	Spiroplasma apis	NA	NA	NA	NA	Apis		APIS
SCLAR_v1c08210	927052	927351	300	-1	NA	hypothetical protein	NA	NA	NA	NA	NA	Species-specific		NA
SCLAR_v1c08220	927391	927693	303	-1	celA	PTS system, cellobiose-specific IIB component	Spiroplasma taiwanense	Clostridium polynesiense	Spiroplasma cantharicola	[Ruminococcus] gnavus	Streptococcus sp. oral taxon 056	HGT-LC	Cellobiose	APIS	celA5
SCLAR_v1c08230	927708	927899	192	-1	NA	hypothetical protein	NA	NA	NA	NA	NA	Species-specific		NA
SCLAR_v1c08240	927903	928517	615	-1	NA	hypothetical protein	NA	NA	NA	NA	NA	Species-specific		NA
SCLAR_v1c08290	931887	932078	192	1	NA	hypothetical protein	NA	NA	NA	NA	NA	Species-specific		NA
SCLAR_v1c08300	932037	932378	342	-1	celC	PTS system, cellobiose-specific IIA component	Spiroplasma	Spiroplasma syrphidicola	Spiroplasma eriocheiris	Spiroplasma chrysopicola	Spiroplasma litorale	HGT-LC	Cellobiose	CCM	celC5
SCLAR_v1c08310	932388	932606	219	-1	NA	hypothetical protein	NA	NA	NA	NA	NA	Species-specific		NA
SCLAR_v1c08320	932744	933511	768	-1	NA	hypothetical protein	NA	NA	NA	NA	NA	Species-specific		NA
SCLAR_v1c08330	933588	934190	603	-1	NA	hypothetical protein	Spiroplasma syrphidicola	Entomoplasmatales bacterium EntAcro10	Spiroplasma melliferum	Spiroplasma melliferum	Spiroplasma kunkelii	HGT-HC		CCM
SCLAR_v1c08340	934354	935022	669	-1	NA	hypothetical protein	NA	NA	NA	NA	NA	Species-specific		NA
SCLAR_v1c08350	935172	935327	156	-1	NA	hypothetical protein	NA	NA	NA	NA	NA	Species-specific		NA
SCLAR_v1c08360	935612	935767	156	-1	NA	hypothetical protein	NA	NA	NA	NA	NA	Species-specific		NA
SCLAR_v1c08370	935780	936508	729	-1	NA	hypothetical protein	Spiroplasma apis	NA	NA	NA	NA	Apis		APIS
SCLAR_v1c08380	936954	939557	2604	-1	NA	hypothetical protein	NA	NA	NA	NA	NA	Species-specific		NA
SCLAR_v1c08390	939619	942324	2706	-1	NA	helicase	Candidatus Falkowbacteria bacterium GW2011_GWF2_43_32	Amphibacillus xylanus	Virgibacillus dokdonensis	Thermophagus xiamenensis	Gracilibacillus massiliensis	HGT-HC		NM
SCLAR_v1c08400	942614	943375	762	-1	NA	hypothetical protein	Entomoplasmatales bacterium EntAcro10	Acholeplasma laidlawii	Acholeplasma laidlawii	Acholeplasma laidlawii	NA	HGT-HC		ME
SCLAR_v1c08410	943362	944003	642	-1	NA	hypothetical protein	Entomoplasmatales bacterium EntAcro10	Acholeplasma laidlawii	Acholeplasma laidlawii	Acholeplasma laidlawii	NA	HGT-HC		ME
SCLAR_v1c08420	944212	944697	486	-1	NA	hypothetical protein	NA	NA	NA	NA	NA	Species-specific		NA
SCLAR_v1c08430	944678	945049	372	-1	NA	hypothetical protein	NA	NA	NA	NA	NA	Species-specific		NA
SCLAR_v1c08440	945051	945932	882	-1	pfkA	6-phosphofructokinase	NA	NA	NA	NA	NA	Species-specific	Central_pathway	NA	pfkA1
SCLAR_v1c08450	945919	947418	1500	-1	sgaT	PTS system, ascorbate-specific IIC component	Mycoplasma molare	Mycoplasma ovipneumoniae	Mycoplasma ovipneumoniae	Mycoplasma ovipneumoniae	Mycoplasma ovipneumoniae	HGT-HC	Ascorbate	OM	sgaT4
SCLAR_v1c08460	947430	947708	279	-1	sgaB	PTS system, ascorbate-specific IIB component	Entomoplasma luminosum	Entomoplasma luminosum	NA	NA	NA	HGT-HC	Ascorbate	ME	sgaB5
SCLAR_v1c08470	947721	948161	441	-1	sgaA	PTS system, ascorbate-specific IIA component	NA	NA	NA	NA	NA	Species-specific	Ascorbate	NA	sgaA2
SCLAR_v1c08480	948163	949005	843	-1	gatY	tagatose 1,6-diphosphate aldolase GatY/KbaY	Anaerosalibacter massiliensis	Tissierella sp. P1	Paramaledivibacter caminithermalis	Sporanaerobacter acetigenes	Tissierella praeacuta	HGT-HC		NM
SCLAR_v1c08490	949156	949851	696	-1	NA	MurR/RpiR family transcriptional regulator	NA	NA	NA	NA	NA	Species-specific		NA
SCLAR_v1c08500	950493	951371	879	-1	NA	hypothetical protein	NA	NA	NA	NA	NA	Species-specific		NA
SCLAR_v1c08510	951402	952472	1071	-1	NA	hypothetical protein	NA	NA	NA	NA	NA	Species-specific		NA
SCLAR_v1c08520	952720	954696	1977	-1	NA	hypothetical protein	NA	NA	NA	NA	NA	Species-specific		NA
SCLAR_v1c08530	955199	956386	1188	-1	NA	hypothetical protein	NA	NA	NA	NA	NA	Species-specific		NA
SCLAR_v1c08540	956389	956697	309	-1	cas2	CRISPR-associated protein Cas2	Spiroplasma apis	Spiroplasma eriocheiris	Spiroplasma eriocheiris	Spiroplasma eriocheiris	Spiroplasma syrphidicola	HGT-LC		APIS
SCLAR_v1c08550	956708	957646	939	-1	cas1	CRISPR-associated protein Cas1	Spiroplasma apis	Entomoplasmatales bacterium EntAcro10	Spiroplasma syrphidicola	NA	NA	HGT-LC		APIS
SCLAR_v1c08560	958834	962358	3525	-1	cas9	CRISPR-associated protein Cas9	Spiroplasma apis	Spiroplasma apis	NA	NA	NA	Apis		APIS
SCLAR_v1c08570	962649	963488	840	-1	kduI	4-deoxy-L-threo-5-hexosulose-uronate ketol-isomerase	Natronincola peptidivorans	Treponema socranskii	Bacillus krulwichiae	Arenibacter nanhaiticus	Sphingobacteriia bacterium RIFOXYC2_FULL_35_18	HGT-HC		NM
SCLAR_v1c08580	963499	964275	777	-1	kduD	2-deoxy-D-gluconate 3-dehydrogenase	Romboutsia timonensis	Natronincola peptidivorans	uncultured Clostridium sp.	Alkaliphilus transvaalensis	Clostridium perfringens	HGT-HC		NM
SCLAR_v1c08590	964285	965304	1020	-1	kdgK	2-dehydro-3-deoxygluconokinase	NA	NA	NA	NA	NA	Species-specific		NA
SCLAR_v1c08600	965304	965924	621	-1	eda	2-dehydro-3-deoxyphosphogluconate aldolase / (4S)-4-hydroxy-2-oxoglutarate aldolase	Candidatus Phytoplasma oryzae	Bacillus sp. 7884-1	Thermotoga sp. SG1	Thermotoga sp. SG1	Bacillus onubensis	HGT-HC		OM
SCLAR_v1c08610	965953	967986	2034	-1	NA	hypothetical protein	NA	NA	NA	NA	NA	Species-specific		NA
SCLAR_v1c08620	968031	969161	1131	-1	ugl	unsaturated chondroitin disaccharide hydrolase	Streptobacillus hongkongensis	Leptotrichia goodfellowii	Leptotrichia goodfellowii	Streptobacillus ratti	Anaerobacillus macyae	HGT-HC		NM
SCLAR_v1c08630	969165	969953	789	-1	NA	hypothetical protein	NA	NA	NA	NA	NA	Species-specific		NA
SCLAR_v1c08640	969959	971002	1044	-1	NA	hypothetical protein	NA	NA	NA	NA	NA	Species-specific		NA
SCLAR_v1c08650	971002	971229	228	-1	NA	hypothetical protein	NA	NA	NA	NA	NA	Species-specific		NA
SCLAR_v1c08660	971277	971546	270	-1	yajC	preprotein translocase subunit YajC	NA	NA	NA	NA	NA	Species-specific		NA
SCLAR_v1c08670	971595	972410	816	-1	NA	hypothetical protein	NA	NA	NA	NA	NA	Species-specific		NA
SCLAR_v1c08680	972410	972823	414	-1	NA	hypothetical protein	NA	NA	NA	NA	NA	Species-specific		NA
SCLAR_v1c08690	972828	973706	879	-1	agaE	PTS system, N-acetylgalactosamine-specific IID component	NA	NA	NA	NA	NA	Species-specific		NA
SCLAR_v1c08700	973696	974502	807	-1	agaW	PTS system, N-acetylgalactosamine-specific IIC component	NA	NA	NA	NA	NA	Species-specific		NA
SCLAR_v1c08710	974493	974996	504	-1	agaV	PTS system, N-acetylgalactosamine-specific IIB component	Streptococcus uberis	[Ruminococcus] gnavus	Clostridium sp. C8	Streptococcus pseudoporcinus	NA	HGT-HC		NM
SCLAR_v1c08720	974999	975370	372	-1	NA	hypothetical protein	NA	NA	NA	NA	NA	Species-specific		NA
SCLAR_v1c08730	975471	977243	1773	-1	bgaB	beta-galactosidase	Marinilactibacillus sp. 15R	Marinilactibacillus psychrotolerans	Clostridium sp. KNHs205	Enterococcus casseliflavus	Enterococcus casseliflavus	HGT-HC		NM
SCLAR_v1c08740	977236	978024	789	-1	NA	hypothetical protein	NA	NA	NA	NA	NA	Species-specific		NA
SCLAR_v1c08750	978154	978573	420	1	NA	hypothetical protein	NA	NA	NA	NA	NA	Species-specific		NA
SCLAR_v1c08760	978589	978966	378	1	NA	hypothetical protein	NA	NA	NA	NA	NA	Species-specific		NA
SCLAR_v1c08770	979252	979716	465	-1	NA	hypothetical protein	Mesoplasma seiffertii	NA	NA	NA	NA	HGT-HC		ME
SCLAR_v1c08780	979706	980299	594	-1	NA	hypothetical protein	NA	NA	NA	NA	NA	Species-specific		NA
SCLAR_v1c08790	980538	981113	576	-1	NA	hypothetical protein	NA	NA	NA	NA	NA	Species-specific		NA
SCLAR_v1c08800	981238	983781	2544	-1	NA	endonuclease	Spiroplasma culicicola	NA	NA	NA	NA	Apis		APIS
SCLAR_v1c08810	983765	984268	504	-1	NA	hypothetical protein	NA	NA	NA	NA	NA	Species-specific		NA
SCLAR_v1c08820	984253	984591	339	-1	NA	hypothetical protein	Spiroplasma culicicola	NA	NA	NA	NA	Apis		APIS
SCLAR_v1c08830	985106	986161	1056	-1	NA	hypothetical protein	NA	NA	NA	NA	NA	Species-specific		NA
SCLAR_v1c08840	986315	986770	456	-1	NA	hypothetical protein	Spiroplasma floricola	NA	NA	NA	NA	Apis		APIS
SCLAR_v1c08850	988114	989400	1287	-1	NA	hypothetical protein	Ruminococcus flavefaciens	Faecalibacterium sp. CAG:82	Faecalibacterium sp. CAG:82-related_59_9	Coprococcus comes	Snodgrassella sp. R-53583	HGT-HC		NM
SCLAR_v1c08880	992618	994477	1860	-1	NA	hypothetical protein	Spiroplasma apis	Spiroplasma turonicum	Spiroplasma litorale	NA	NA	Apis		APIS
SCLAR_v1c08890	994461	995207	747	-1	NA	hypothetical protein	Spiroplasma apis	Spiroplasma litorale	NA	NA	NA	Apis		APIS
SCLAR_v1c08900	995170	996642	1473	-1	NA	hypothetical protein	Spiroplasma apis	Spiroplasma turonicum	Spiroplasma turonicum	Spiroplasma litorale	Prevotella enoeca	HGT-LC		APIS
SCLAR_v1c08910	996903	998459	1557	-1	NA	hypothetical protein	NA	NA	NA	NA	NA	Species-specific		NA
SCLAR_v1c08920	998491	999153	663	-1	NA	hypothetical protein	Spiroplasma helicoides	Spiroplasma sabaudiense	'Chrysanthemum coronarium' phytoplasma	NA	NA	HGT-LC		APIS
SCLAR_v1c08930	999155	1000177	1023	-1	NA	hypothetical protein	Spiroplasma helicoides	Spiroplasma sabaudiense	'Chrysanthemum coronarium' phytoplasma	candidate division WOR-1 bacterium RIFCSPHIGHO2_01_FULL_53_15	Candidatus Doudnabacteria bacterium RIFCSPHIGHO2_01_FULL_45_18	HGT-LC		APIS
SCLAR_v1c08940	1000636	1001277	642	-1	NA	hypothetical protein	Entomoplasmatales bacterium EntAcro10	Mesoplasma corruscae	NA	NA	NA	HGT-HC		ME
SCLAR_v1c08950	1001261	1001890	630	-1	NA	hypothetical protein	NA	NA	NA	NA	NA	Species-specific		NA
SCLAR_v1c08960	1002126	1002833	708	-1	NA	hypothetical protein	Bacillus halmapalus	NA	NA	NA	NA	HGT-HC		NM
SCLAR_v1c08970	1002833	1004479	1647	-1	sgaT	PTS system, ascorbate-specific IIC component	NA	NA	NA	NA	NA	Species-specific	Ascorbate	NA	sgaT1
SCLAR_v1c08980	1004479	1004748	270	-1	sgaB	PTS system, ascorbate-specific IIB component	Bacillus camelliae	Bacillus okuhidensis	Bacillus sp. B-jedd	Bacillus massiliosenegalensis	Bacillus sp. 7504-2	HGT-HC	Ascorbate	NM	sgaB6
SCLAR_v1c08990	1004748	1005176	429	-1	ulaC	PTS system, ascorbate-specific IIA component	NA	NA	NA	NA	NA	Species-specific		NA
SCLAR_v1c09000	1005188	1006948	1761	-1	licR	lichenan operon transcriptional antiterminator	NA	NA	NA	NA	NA	Species-specific		NA
SCLAR_v1c09010	1007143	1008189	1047	-1	NA	hypothetical protein	NA	NA	NA	NA	NA	Species-specific		NA
SCLAR_v1c09020	1008539	1009360	822	-1	murQ	N-acetylmuramic acid 6-phosphate etherase	Spiroplasma poulsonii	Mesoplasma photuris	Spiroplasma	Spiroplasma eriocheiris	Spiroplasma chrysopicola	HGT-HC	MurNAc	CCM	murQ2
SCLAR_v1c09030	1009371	1010423	1053	-1	NA	hypothetical protein	Thermoanaerobacterium sp. PSU-2	NA	NA	NA	NA	HGT-HC		NM
SCLAR_v1c09040	1010423	1011982	1560	-1	murP	PTS system, N-acetylmuramic acid-specific IIB component	Spiroplasma sabaudiense	Spiroplasma diminutum	Yersinia kristensenii	Yersinia kristensenii	Yersinia kristensenii	HGT-LC	MurNAc	APIS	murP
SCLAR_v1c09050	1012079	1012921	843	-1	NA	MurR/RpiR family transcriptional regulator	NA	NA	NA	NA	NA	Species-specific		NA
SCLAR_v1c09060	1013050	1014117	1068	-1	NA	HNH endonuclease	Mycoplasma penetrans	Mycoplasma ovipneumoniae	NA	NA	NA	HGT-HC		OM
SCLAR_v1c09070	1014126	1015406	1281	-1	dcm	DNA (cytosine-5)-methyltransferase 1	Mycoplasma penetrans	Mycoplasma ovipneumoniae	Mesoplasma tabanidae	Mesoplasma syrphidae	Lachnospiraceae bacterium 2_1_46FAA	HGT-HC		OM
SCLAR_v1c09080	1015629	1017758	2130	-1	NA	hypothetical protein	NA	NA	NA	NA	NA	Species-specific		NA
SCLAR_v1c09090	1017774	1019417	1644	-1	NA	hypothetical protein	Mesoplasma tabanidae	NA	NA	NA	NA	HGT-HC		ME
SCLAR_v1c09100	1019410	1020486	1077	-1	NA	hypothetical protein	NA	NA	NA	NA	NA	Species-specific		NA
SCLAR_v1c09110	1021263	1022186	924	-1	NA	hypothetical protein	NA	NA	NA	NA	NA	Species-specific		NA
SCLAR_v1c09120	1022240	1022488	249	-1	NA	hypothetical protein	NA	NA	NA	NA	NA	Species-specific		NA
SCLAR_v1c09130	1022621	1022944	324	-1	NA	hypothetical protein	NA	NA	NA	NA	NA	Species-specific		NA
SCLAR_v1c09140	1023226	1024530	1305	-1	dcm	DNA (cytosine-5)-methyltransferase 1	Spiroplasma corruscae	Acholeplasma multilocale	Mesoplasma florum	Intestinibacter bartlettii	Paeniclostridium sordellii	HGT-LC		APIS
SCLAR_v1c09150	1024659	1025381	723	-1	NA	hypothetical protein	Spiroplasma litorale	Spiroplasma litorale	Spiroplasma litorale	Entomoplasma lucivorax	NA	HGT-LC		APIS
SCLAR_v1c09160	1025507	1025803	297	-1	NA	transposase	NA	NA	NA	NA	NA	Species-specific		NA
SCLAR_v1c09170	1025890	1027200	1311	1	mutH	DNA mismatch repair protein MutH	NA	NA	NA	NA	NA	Species-specific		NA
SCLAR_v1c09180	1027375	1027554	180	1	NA	hypothetical protein	NA	NA	NA	NA	NA	Species-specific		NA
SCLAR_v1c09190	1027737	1028393	657	-1	NA	hypothetical protein	Spiroplasma helicoides	NA	NA	NA	NA	Apis		APIS
SCLAR_v1c09200	1028380	1030836	2457	-1	NA	hypothetical protein	Spiroplasma apis	Spiroplasma litorale	Spiroplasma corruscae	Spiroplasma corruscae	NA	Apis		APIS
SCLAR_v1c09210	1030829	1032145	1317	-1	dcm	DNA (cytosine-5)-methyltransferase 1	Spiroplasma apis	Spiroplasma litorale	Spiroplasma helicoides	Entomoplasma ellychniae	Spiroplasma diminutum	HGT-LC		APIS
SCLAR_v1c09220	1032620	1033174	555	-1	NA	hypothetical protein	NA	NA	NA	NA	NA	Species-specific		NA
SCLAR_v1c09230	1033191	1034633	1443	-1	NA	hypothetical protein	NA	NA	NA	NA	NA	Species-specific		NA
SCLAR_v1c09240	1034745	1035695	951	-1	NA	hypothetical protein	Spiroplasma sabaudiense	Sebaldella termitidis	Marinococcus halophilus	Enterococcus faecalis	Enterococcus sp. C1	HGT-LC		APIS
SCLAR_v1c09250	1035705	1035854	150	-1	NA	hypothetical protein	NA	NA	NA	NA	NA	Species-specific		NA
SCLAR_v1c09260	1035935	1036237	303	-1	celC	PTS system, cellobiose-specific IIA component	Spiroplasma cantharicola	Peptostreptococcus russellii	Peptostreptococcus russellii	Spiroplasma corruscae	Spiroplasma taiwanense	HGT-LC	Cellobiose	APIS	celC6
SCLAR_v1c09270	1036260	1037171	912	-1	murQ	N-acetylmuramic acid 6-phosphate etherase	Spiroplasma sabaudiense	Spiroplasma poulsonii	Spiroplasma	Spiroplasma melliferum	Spiroplasma diminutum	HGT-LC	MurNAc	APIS	murQ1
SCLAR_v1c09280	1037294	1037602	309	-1	NA	hypothetical protein	NA	NA	NA	NA	NA	Species-specific		NA
SCLAR_v1c09290	1037602	1039365	1764	-1	celB	PTS system, cellobiose-specific IIC component	Spiroplasma sabaudiense	NA	NA	NA	NA	Apis	Cellobiose	APIS	celB3
SCLAR_v1c09300	1039460	1039771	312	-1	celA	PTS system, cellobiose-specific IIB component	Spiroplasma sabaudiense	NA	NA	NA	NA	Apis	Cellobiose	APIS	celA1
SCLAR_v1c09310	1039872	1040645	774	-1	NA	MurR/RpiR family transcriptional regulator	Spiroplasma sabaudiense	Mesoplasma photuris	NA	NA	NA	HGT-LC		APIS
SCLAR_v1c09320	1040829	1041890	1062	1	NA	hypothetical protein	Spiroplasma sabaudiense	Staphylococcus lentus	Staphylococcus lentus	Halolactibacillus alkaliphilus	Staphylococcus lentus	HGT-LC		APIS
SCLAR_v1c09330	1041895	1043010	1116	1	anmK	anhydro-N-acetylmuramic acid kinase	Acholeplasma brassicae	Bacillus	Bacillus cereus	Globicatella sp. HMSC072A10	Bacillus cereus	HGT-HC		OM
SCLAR_v1c09340	1043062	1043754	693	-1	araD	L-ribulose-5-phosphate 4-epimerase	Spiroplasma eriocheiris	Bacillus	Bacillus oleronius	Bacillus thermoamylovorans	Lactobacillus acidipiscis	HGT-HC		CCM
SCLAR_v1c09350	1043748	1044623	876	-1	sgbU	hexulose-6-phosphate isomerase	Spiroplasma eriocheiris	Globicatella sulfidifaciens	Globicatella sp. HMSC072A10	Aerococcus christensenii	Enterococcus cecorum	HGT-HC		CCM
SCLAR_v1c09360	1044616	1045272	657	-1	sgaH	3-dehydro-L-gulonate-6-phosphate decarboxylase	Spiroplasma eriocheiris	Escherichia albertii	Escherichia	Klebsiella sp. RIT-PI-d	Escherichia albertii	HGT-HC		CCM
SCLAR_v1c09370	1045286	1045759	474	-1	sgaA	PTS system, ascorbate-specific IIA component	Spiroplasma eriocheiris	Mycoplasma gallinaceum	Mycoplasma cricetuli	Mycoplasma sturni	Mycoplasma cynos	HGT-HC	Ascorbate	CCM	sgaA3
SCLAR_v1c09380	1045759	1046037	279	-1	sgaB	PTS system, ascorbate-specific IIB component	Spiroplasma eriocheiris	Mycoplasma testudineum	Mycoplasma penetrans	uncultured Eubacterium sp.	Streptococcus mutans	HGT-HC	Ascorbate	CCM	sgaB3
SCLAR_v1c09390	1046058	1047818	1761	-1	sgaT	PTS system, ascorbate-specific IIC component	Mycoplasma bovis	Mycoplasma agalactiae	Mycoplasma agalactiae	NA	NA	HGT-HC	Ascorbate	OM	sgaT5
SCLAR_v1c09400	1047834	1048838	1005	-1	php	phosphotriesterase-related protein	Mycoplasma lipofaciens	Mycoplasma fermentans	Mycoplasma	Mycoplasma gallinaceum	Mycoplasma fermentans	HGT-HC		OM
SCLAR_v1c09410	1048935	1050419	1485	-1	NA	hypothetical protein	NA	NA	NA	NA	NA	Species-specific		NA
SCLAR_v1c09420	1050784	1052247	1464	-1	NA	hypothetical protein	NA	NA	NA	NA	NA	Species-specific		NA
SCLAR_v1c09430	1052391	1053407	1017	-1	NA	ATPase, AAA family	NA	NA	NA	NA	NA	Species-specific		NA
SCLAR_v1c09440	1053693	1054355	663	1	NA	hypothetical protein	Spiroplasma culicicola	NA	NA	NA	NA	Apis		APIS
SCLAR_v1c09450	1054360	1055544	1185	-1	dcm	DNA (cytosine-5)-methyltransferase 1	Spiroplasma culicicola	Mesoplasma florum	Mesoplasma corruscae	Enterococcus faecalis	Staphylococcus delphini	HGT-LC		APIS
SCLAR_v1c09460	1055873	1057591	1719	-1	NA	PTS system, glucose-specific IIABC component	Mycoplasma sp. HU2014	Spiroplasma mirum	Mycoplasma mycoides	Mycoplasma mycoides	Spiroplasma eriocheiris	HGT-HC		OM
SCLAR_v1c09470	1057591	1058289	699	-1	nanE	N-acylglucosamine-6-phosphate 2-epimerase	Mycoplasma feriruminatoris	Mycoplasma mycoides	Mycoplasma mycoides	Mycoplasma mycoides	Mycoplasma sp. HU2014	HGT-HC		ME
SCLAR_v1c09480	1058397	1059230	834	1	NA	MurR/RpiR family transcriptional regulator	Spiroplasma apis	NA	NA	NA	NA	Apis		APIS
SCLAR_v1c09490	1059340	1059672	333	-1	NA	hypothetical protein	NA	NA	NA	NA	NA	Species-specific		NA
SCLAR_v1c09500	1059683	1060027	345	-1	NA	hypothetical protein	NA	NA	NA	NA	NA	Species-specific		NA
SCLAR_v1c09510	1060017	1061486	1470	-1	bglA	6-phospho-beta-glucosidase	Entomoplasma somnilux	Mesoplasma seiffertii	Mesoplasma florum	Mesoplasma florum	Mesoplasma grammopterae	HGT-HC	Cellobiose	ME	bglA9
SCLAR_v1c09520	1061561	1062280	720	-1	NA	hypothetical protein	NA	NA	NA	NA	NA	Species-specific		NA
SCLAR_v1c09530	1062343	1064847	2505	-1	NA	PTS system, beta-glucoside-specific IIABC component	NA	NA	NA	NA	NA	Species-specific		NA
SCLAR_v1c09540	1065014	1065280	267	-1	rpsO	30S ribosomal protein S15	Spiroplasma apis	Spiroplasma floricola	Spiroplasma cantharicola	Spiroplasma taiwanense	Spiroplasma diminutum	Apis		APIS
SCLAR_v1c09550	1065458	1067353	1896	-1	NA	hypothetical protein	NA	NA	NA	NA	NA	Species-specific		NA
SCLAR_v1c09560	1067566	1068735	1170	-1	NA	ABC transporter ATP-binding protein	NA	NA	NA	NA	NA	Species-specific		NA
SCLAR_v1c09600	1070714	1072573	1860	-1	NA	hypothetical protein	NA	NA	NA	NA	NA	Species-specific		NA
SCLAR_v1c09610	1072851	1073591	741	-1	NA	ABC transporter permease	Spiroplasma litorale	Spiroplasma corruscae	Entomoplasmatales bacterium EntAcro1	Spiroplasma apis	Spiroplasma helicoides	HGT-LC		APIS
SCLAR_v1c09620	1073575	1074252	678	-1	NA	ABC transporter ATP-binding protein	Spiroplasma corruscae	Spiroplasma litorale	Spiroplasma apis	Spiroplasma apis	Spiroplasma helicoides	Apis		APIS
SCLAR_v1c09630	1074438	1074926	489	-1	NA	hypothetical protein	NA	NA	NA	NA	NA	Species-specific		NA
SCLAR_v1c09640	1075263	1075769	507	-1	nrdG	anaerobic ribonucleoside-triphosphate reductase activating protein	Spiroplasma turonicum	Spiroplasma helicoides	Spiroplasma litorale	Spiroplasma corruscae	Spiroplasma sabaudiense	Apis		APIS
SCLAR_v1c09650	1075756	1077873	2118	-1	nrdD	ribonucleoside-triphosphate reductase (formate)	Spiroplasma litorale	Spiroplasma turonicum	Spiroplasma corruscae	Spiroplasma helicoides	Spiroplasma helicoides	Apis		APIS
SCLAR_v1c09670	1078596	1079504	909	-1	truB	tRNA pseudouridine synthase B	Spiroplasma culicicola	Spiroplasma cantharicola	Spiroplasma apis	Spiroplasma floricola	Spiroplasma floricola	Apis		APIS
SCLAR_v1c09680	1079654	1080181	528	1	NA	hypothetical protein	Spiroplasma culicicola	Spiroplasma diminutum	Spiroplasma monobiae	Spiroplasma helicoides	Spiroplasma taiwanense	Apis		APIS
SCLAR_v1c09690	1080224	1081744	1521	-1	NA	hypothetical protein	Spiroplasma culicicola	NA	NA	NA	NA	Apis		APIS
SCLAR_v1c09700	1081747	1082937	1191	-1	NA	hypothetical protein	Spiroplasma culicicola	Spiroplasma helicoides	Spiroplasma monobiae	Spiroplasma cantharicola	Spiroplasma diminutum	Apis		APIS
SCLAR_v1c09710	1082987	1083697	711	-1	rsmE	16S ribosomal RNA methyltransferase RsmE	Spiroplasma monobiae	Spiroplasma culicicola	Spiroplasma apis	Spiroplasma diminutum	Spiroplasma floricola	Apis		APIS
SCLAR_v1c09720	1083960	1084667	708	1	NA	hypothetical protein	Spiroplasma culicicola	Spiroplasma helicoides	Spiroplasma floricola	Spiroplasma taiwanense	Spiroplasma cantharicola	Apis		APIS
SCLAR_v1c09730	1084782	1085129	348	-1	rbfA	ribosome-binding factor A	Spiroplasma monobiae	Spiroplasma culicicola	Spiroplasma floricola	Spiroplasma diminutum	Spiroplasma apis	Apis		APIS
SCLAR_v1c09740	1085339	1087213	1875	-1	infB	translation initiation factor IF-2	Spiroplasma culicicola	Spiroplasma apis	Spiroplasma helicoides	Spiroplasma monobiae	Spiroplasma taiwanense	Apis		APIS
SCLAR_v1c09750	1087217	1087534	318	-1	NA	hypothetical protein	Spiroplasma helicoides	Spiroplasma culicicola	Spiroplasma apis	Spiroplasma apis	Spiroplasma monobiae	Apis		APIS
SCLAR_v1c09760	1087518	1087790	273	-1	NA	hypothetical protein	Spiroplasma apis	Spiroplasma helicoides	Spiroplasma culicicola	Spiroplasma taiwanense	Spiroplasma monobiae	Apis		APIS
SCLAR_v1c09770	1087803	1089155	1353	-1	nusA	transcription elongation factor NusA	Spiroplasma culicicola	Spiroplasma apis	Spiroplasma floricola	Spiroplasma taiwanense	Spiroplasma taiwanense	Apis		APIS
SCLAR_v1c09780	1089323	1089802	480	-1	pncA	pyrazinamidase/nicotinamidase	Spiroplasma culicicola	Spiroplasma helicoides	Spiroplasma helicoides	Spiroplasma monobiae	Spiroplasma cantharicola	Apis		APIS
SCLAR_v1c09790	1089885	1090064	180	-1	NA	hypothetical protein	Spiroplasma culicicola	NA	NA	NA	NA	Apis		APIS
SCLAR_v1c09800	1090234	1090815	582	-1	NA	hypothetical protein	Clostridium neonatale	Clostridium sp. DL-VIII	Clostridium sp. CL-2	Clostridium disporicum	Enterococcus saccharolyticus	HGT-HC		NM
SCLAR_v1c09810	1090926	1091501	576	-1	thiJ	protein deglycase	Spiroplasma culicicola	Spiroplasma diminutum	Spiroplasma apis	Spiroplasma monobiae	Spiroplasma cantharicola	Apis		APIS
SCLAR_v1c09820	1091601	1091996	396	1	NA	hypothetical protein	Spiroplasma apis	Spiroplasma apis	Spiroplasma turonicum	Spiroplasma monobiae	Spiroplasma floricola	Apis		APIS
SCLAR_v1c09830	1092062	1092574	513	-1	NA	hypothetical protein	Spiroplasma culicicola	Spiroplasma apis	Spiroplasma diminutum	Spiroplasma taiwanense	Spiroplasma corruscae	Apis		APIS
SCLAR_v1c09840	1092686	1093459	774	-1	NA	hypothetical protein	Spiroplasma culicicola	Spiroplasma monobiae	Spiroplasma diminutum	Spiroplasma floricola	Spiroplasma taiwanense	Apis		APIS
SCLAR_v1c09850	1093459	1094703	1245	-1	rarA	recombination factor protein RarA	Spiroplasma taiwanense	Spiroplasma culicicola	Spiroplasma diminutum	Spiroplasma floricola	Spiroplasma cantharicola	Apis		APIS
SCLAR_v1c09860	1094777	1097164	2388	-1	lonA	class III heat-shock ATP-dependent LonA protease	Spiroplasma culicicola	Spiroplasma helicoides	Spiroplasma apis	Spiroplasma taiwanense	Spiroplasma floricola	Apis		APIS
SCLAR_v1c09870	1097432	1098715	1284	-1	tig	trigger factor	Spiroplasma culicicola	Spiroplasma monobiae	Spiroplasma helicoides	Spiroplasma diminutum	Spiroplasma floricola	Apis		APIS
SCLAR_v1c09880	1098769	1099401	633	-1	NA	hypothetical protein	NA	NA	NA	NA	NA	Species-specific		NA
SCLAR_v1c09890	1099538	1100491	954	-1	NA	hypothetical protein	NA	NA	NA	NA	NA	Species-specific		NA
SCLAR_v1c09900	1100521	1101708	1188	-1	NA	hypothetical protein	Spiroplasma culicicola	NA	NA	NA	NA	Apis		APIS
SCLAR_v1c09910	1101783	1103567	1785	-1	NA	hypothetical protein	Spiroplasma culicicola	Spiroplasma monobiae	Spiroplasma helicoides	Spiroplasma diminutum	Spiroplasma apis	Apis		APIS
SCLAR_v1c09920	1103704	1103997	294	-1	NA	hypothetical protein	Spiroplasma culicicola	Spiroplasma taiwanense	Spiroplasma apis	Spiroplasma helicoides	NA	Apis		APIS
SCLAR_v1c09930	1104030	1104590	561	-1	efp	elongation factor P	Spiroplasma cantharicola	Spiroplasma monobiae	Spiroplasma culicicola	Spiroplasma apis	Spiroplasma litorale	Apis		APIS
SCLAR_v1c09940	1104640	1105608	969	-1	fmt	methionyl-tRNA formyltransferase	Spiroplasma culicicola	Spiroplasma helicoides	Spiroplasma taiwanense	Spiroplasma taiwanense	Spiroplasma cantharicola	Apis		APIS
SCLAR_v1c09950	1105596	1107833	2238	-1	NA	hypothetical protein	Spiroplasma culicicola	Spiroplasma apis	Spiroplasma floricola	Spiroplasma monobiae	Spiroplasma diminutum	Apis		APIS
SCLAR_v1c09960	1107898	1108503	606	-1	NA	hypothetical protein	Spiroplasma diminutum	Spiroplasma cantharicola	Spiroplasma culicicola	Spiroplasma monobiae	Spiroplasma litorale	Apis		APIS
SCLAR_v1c09970	1108563	1109687	1125	-1	mnmA	tRNA-specific 2-thiouridylase MnmA	Spiroplasma helicoides	Spiroplasma monobiae	Spiroplasma cantharicola	Spiroplasma culicicola	Spiroplasma diminutum	Apis		APIS
SCLAR_v1c09980	1109694	1110944	1251	-1	NA	hypothetical protein	NA	NA	NA	NA	NA	Species-specific		NA
SCLAR_v1c09990	1111005	1112153	1149	-1	dnaJ	molecular chaperone DnaJ	Spiroplasma culicicola	Spiroplasma helicoides	Spiroplasma floricola	Spiroplasma apis	Spiroplasma taiwanense	Apis		APIS
SCLAR_v1c10000	1112214	1113998	1785	-1	dnaK	molecular chaperone DnaK	Spiroplasma helicoides	Spiroplasma diminutum	Spiroplasma cantharicola	Spiroplasma monobiae	Spiroplasma culicicola	Apis		APIS
SCLAR_v1c10010	1114022	1114597	576	-1	grpE	molecular chaperone GrpE (heat shock protein)	Spiroplasma apis	Spiroplasma culicicola	Spiroplasma monobiae	Spiroplasma diminutum	Spiroplasma floricola	Apis		APIS
SCLAR_v1c10020	1114600	1115619	1020	-1	hrcA	heat-inducible transcription repressor	Spiroplasma culicicola	Spiroplasma helicoides	Spiroplasma taiwanense	Spiroplasma floricola	Spiroplasma monobiae	Apis		APIS
SCLAR_v1c10030	1115676	1117823	2148	-1	clpB	ATP-dependent Clp protease, ATPase subunit ClpB	Spiroplasma culicicola	Spiroplasma helicoides	Spiroplasma apis	Spiroplasma diminutum	Spiroplasma taiwanense	Apis		APIS
SCLAR_v1c10040	1117983	1118720	738	-1	NA	hypothetical protein	NA	NA	NA	NA	NA	Species-specific		NA
SCLAR_v1c10050	1118800	1119906	1107	-1	hemN	coproporphyrinogen III oxidase	Spiroplasma helicoides	Spiroplasma floricola	Spiroplasma culicicola	Spiroplasma diminutum	Spiroplasma monobiae	Apis		APIS
SCLAR_v1c10060	1119891	1121498	1608	-1	NA	hypothetical protein	Spiroplasma taiwanense	NA	NA	NA	NA	Apis		APIS
SCLAR_v1c10070	1121535	1121798	264	-1	NA	hypothetical protein	Spiroplasma litorale	Spiroplasma apis	Spiroplasma turonicum	Spiroplasma cantharicola	Spiroplasma taiwanense	Apis		APIS
SCLAR_v1c10080	1122064	1122555	492	-1	NA	hypothetical protein	Spiroplasma culicicola	Spiroplasma helicoides	Spiroplasma apis	Spiroplasma taiwanense	Spiroplasma diminutum	Apis		APIS
SCLAR_v1c10090	1122680	1123411	732	-1	nadE	NH(3)-dependent NAD(+) synthetase	Spiroplasma taiwanense	Spiroplasma diminutum	Spiroplasma cantharicola	Spiroplasma floricola	Spiroplasma monobiae	Apis		APIS
SCLAR_v1c10100	1123548	1124054	507	1	adaB	methylated-DNA-[protein]-cysteine S-methyltransferase	Spiroplasma eriocheiris	Spiroplasma	Enterococcus massiliensis	NA	NA	HGT-HC		CCM
SCLAR_v1c10110	1124069	1124902	834	-1	NA	hypothetical protein	Spiroplasma melliferum	Spiroplasma melliferum	Spiroplasma syrphidicola	Spiroplasma chrysopicola	NA	HGT-HC		CCM
SCLAR_v1c10120	1124982	1126274	1293	-1	obgE	GTPase ObgE	Spiroplasma culicicola	Spiroplasma helicoides	Spiroplasma diminutum	Spiroplasma apis	Spiroplasma floricola	Apis		APIS
SCLAR_v1c10130	1126295	1126642	348	-1	NA	hypothetical protein	Spiroplasma apis	Spiroplasma culicicola	Spiroplasma floricola	Spiroplasma monobiae	Spiroplasma taiwanense	Apis		APIS
SCLAR_v1c10140	1126725	1127336	612	-1	NA	hypothetical protein	NA	NA	NA	NA	NA	Species-specific		NA
SCLAR_v1c10150	1127401	1128156	756	-1	NA	hypothetical protein	Spiroplasma culicicola	Spiroplasma cantharicola	Spiroplasma helicoides	Spiroplasma floricola	Spiroplasma monobiae	Apis		APIS
SCLAR_v1c10160	1128179	1129243	1065	-1	NA	hypothetical protein	NA	NA	NA	NA	NA	Species-specific		NA
SCLAR_v1c10190	1130105	1130410	306	-1	ssb	single-strand DNA-binding protein	Spiroplasma culicicola	Spiroplasma helicoides	Spiroplasma monobiae	Spiroplasma floricola	Spiroplasma diminutum	Apis		APIS
SCLAR_v1c10200	1130597	1132330	1734	-1	NA	proton/glutamate symporter	Spiroplasma apis	Spiroplasma apis	Spiroplasma monobiae	Spiroplasma floricola	Spiroplasma diminutum	Apis		APIS
SCLAR_v1c10210	1132347	1133687	1341	-1	nox	NADH oxidase	Spiroplasma culicicola	Spiroplasma taiwanense	Spiroplasma helicoides	Spiroplasma chrysopicola	Spiroplasma floricola	HGT-LC		APIS
SCLAR_v1c10220	1133920	1134693	774	-1	NA	hypothetical protein	NA	NA	NA	NA	NA	Species-specific		NA
SCLAR_v1c10230	1135037	1135774	738	-1	NA	hypothetical protein	NA	NA	NA	NA	NA	Species-specific		NA
SCLAR_v1c10240	1136085	1136822	738	-1	NA	hypothetical protein	NA	NA	NA	NA	NA	Species-specific		NA
SCLAR_v1c10250	1137175	1137954	780	-1	NA	hypothetical protein	NA	NA	NA	NA	NA	Species-specific		NA
SCLAR_v1c10260	1137969	1140197	2229	-1	NA	hypothetical protein	NA	NA	NA	NA	NA	Species-specific		NA
SCLAR_v1c10270	1140198	1142738	2541	-1	NA	hypothetical protein	NA	NA	NA	NA	NA	Species-specific		NA
SCLAR_v1c10280	1142992	1143288	297	-1	NA	transposase	NA	NA	NA	NA	NA	Species-specific		NA
SCLAR_v1c10290	1143563	1144342	780	-1	NA	hypothetical protein	NA	NA	NA	NA	NA	Species-specific		NA
SCLAR_v1c10300	1144693	1145430	738	-1	NA	hypothetical protein	NA	NA	NA	NA	NA	Species-specific		NA
SCLAR_v1c10310	1145445	1147673	2229	-1	NA	hypothetical protein	NA	NA	NA	NA	NA	Species-specific		NA
SCLAR_v1c10320	1147675	1150236	2562	-1	NA	hypothetical protein	NA	NA	NA	NA	NA	Species-specific		NA
SCLAR_v1c10330	1150311	1152080	1770	-1	NA	hypothetical protein	NA	NA	NA	NA	NA	Species-specific		NA
SCLAR_v1c10340	1152339	1153169	831	-1	NA	Cof-type HAD-IIB family hydrolase	NA	NA	NA	NA	NA	Species-specific		NA
SCLAR_v1c10350	1153357	1155036	1680	-1	manB	phosphoglucomutase/phosphomannomutase	Spiroplasma culicicola	Spiroplasma diminutum	Spiroplasma monobiae	Spiroplasma apis	Spiroplasma helicoides	Apis		APIS
SCLAR_v1c10360	1155038	1155658	621	-1	rnhB	ribonuclease HII	Spiroplasma helicoides	Spiroplasma culicicola	Spiroplasma apis	Spiroplasma monobiae	Spiroplasma diminutum	Apis		APIS
SCLAR_v1c10370	1155652	1156608	957	-1	rbgA	ribosomal biogenesis GTPase	Spiroplasma culicicola	Spiroplasma culicicola	Spiroplasma diminutum	Spiroplasma taiwanense	Spiroplasma cantharicola	Apis		APIS
SCLAR_v1c10380	1156699	1157163	465	-1	rlmH	23S rRNA (pseudouridine1915-N3)-methyltransferase	Spiroplasma culicicola	Spiroplasma monobiae	Spiroplasma diminutum	Spiroplasma cantharicola	Spiroplasma helicoides	Apis		APIS
SCLAR_v1c10390	1157336	1158211	876	1	NA	hypothetical protein	Spiroplasma culicicola	Spiroplasma cantharicola	Spiroplasma taiwanense	Spiroplasma helicoides	Spiroplasma taiwanense	Apis		APIS
SCLAR_v1c10400	1158248	1158970	723	-1	NA	oxidoreductase	Spiroplasma helicoides	Spiroplasma culicicola	Spiroplasma corruscae	Spiroplasma turonicum	Spiroplasma apis	Apis		APIS
SCLAR_v1c10410	1158970	1160313	1344	-1	ffh	signal recognition particle protein	Spiroplasma culicicola	Spiroplasma helicoides	Spiroplasma apis	Spiroplasma litorale	Spiroplasma taiwanense	Apis		APIS
SCLAR_v1c10420	1160526	1161278	753	-1	NA	hypothetical protein	NA	NA	NA	NA	NA	Species-specific		NA
SCLAR_v1c10430	1161664	1162497	834	1	degV	DegV family protein	Spiroplasma culicicola	Spiroplasma monobiae	Spiroplasma monobiae	Spiroplasma floricola	Spiroplasma diminutum	Apis		APIS
SCLAR_v1c10440	1162527	1164065	1539	-1	rny	ribonucrease Y	Spiroplasma apis	Spiroplasma helicoides	Spiroplasma culicicola	Spiroplasma taiwanense	Spiroplasma diminutum	Apis		APIS
SCLAR_v1c10450	1164245	1165282	1038	-1	recA	recombinase A	Spiroplasma apis	Spiroplasma helicoides	Spiroplasma cantharicola	Spiroplasma floricola	Spiroplasma diminutum	Apis		APIS
SCLAR_v1c10460	1165320	1165784	465	-1	cinA	competence damage-inducible protein A	Spiroplasma helicoides	Spiroplasma apis	Spiroplasma apis	Spiroplasma culicicola	Spiroplasma monobiae	Apis		APIS
SCLAR_v1c10470	1166191	1166520	330	-1	NA	hypothetical protein	Spiroplasma floricola	NA	NA	NA	NA	Apis		APIS
SCLAR_v1c10480	1166688	1167743	1056	-1	NA	hypothetical protein	NA	NA	NA	NA	NA	Species-specific		NA
SCLAR_v1c10490	1167872	1168810	939	-1	NA	hypothetical protein	NA	NA	NA	NA	NA	Species-specific		NA
SCLAR_v1c10500	1168762	1169646	885	-1	NA	hypothetical protein	NA	NA	NA	NA	NA	Species-specific		NA
SCLAR_v1c10510	1169673	1171436	1764	-1	NA	hypothetical protein	NA	NA	NA	NA	NA	Species-specific		NA
SCLAR_v1c10520	1171438	1172178	741	-1	NA	ABC transporter ATP-binding protein	Spiroplasma helicoides	Spiroplasma taiwanense	Spiroplasma monobiae	Spiroplasma floricola	Spiroplasma cantharicola	Apis		APIS
SCLAR_v1c10530	1172320	1172928	609	-1	NA	hypothetical protein	NA	NA	NA	NA	NA	Species-specific		NA
SCLAR_v1c10540	1173208	1173819	612	-1	NA	hypothetical protein	NA	NA	NA	NA	NA	Species-specific		NA
SCLAR_v1c10550	1174130	1177096	2967	1	chiA	bifunctional chitinase/lysozyme	Spiroplasma helicoides	Mesoplasma syrphidae	Mesoplasma seiffertii	Spiroplasma cantharicola	Spiroplasma cantharicola	HGT-LC		APIS
SCLAR_v1c10560	1177209	1177697	489	1	recU	Holliday junction-specific endonuclease	Spiroplasma helicoides	Spiroplasma apis	Spiroplasma apis	Spiroplasma monobiae	Spiroplasma culicicola	Apis		APIS
SCLAR_v1c10570	1177669	1178223	555	-1	NA	hypothetical protein	Spiroplasma culicicola	Spiroplasma culicicola	Spiroplasma apis	Spiroplasma apis	Spiroplasma helicoides	Apis		APIS
SCLAR_v1c10580	1178281	1178556	276	-1	hupB	DNA-binding protein HU-beta	Spiroplasma culicicola	Spiroplasma apis	Spiroplasma corruscae	Spiroplasma litorale	Spiroplasma turonicum	Apis		APIS
SCLAR_v1c10590	1178574	1179578	1005	-1	gpsA	NAD(P)H-dependent glycerol-3-phosphate dehydrogenase	Spiroplasma culicicola	Spiroplasma apis	Spiroplasma diminutum	Spiroplasma monobiae	Spiroplasma cantharicola	Apis		APIS
SCLAR_v1c10600	1179586	1180899	1314	-1	engA	GTP-binding protein EngA	Spiroplasma culicicola	Spiroplasma floricola	Spiroplasma apis	Spiroplasma diminutum	Spiroplasma taiwanense	Apis		APIS
SCLAR_v1c10610	1180924	1181589	666	-1	cmk	cytidylate kinase	Spiroplasma culicicola	Spiroplasma helicoides	Spiroplasma monobiae	Spiroplasma monobiae	Spiroplasma diminutum	Apis		APIS
SCLAR_v1c10620	1181604	1182281	678	-1	NA	hypothetical protein	NA	NA	NA	NA	NA	Species-specific		NA
SCLAR_v1c10630	1182371	1182553	183	1	NA	hypothetical protein	Spiroplasma diminutum	Spiroplasma cantharicola	Spiroplasma cantharicola	Spiroplasma apis	Spiroplasma floricola	Apis		APIS
SCLAR_v1c10640	1182591	1183631	1041	-1	mreB	cell shape determining protein MreB	Spiroplasma diminutum	Spiroplasma helicoides	Spiroplasma taiwanense	Spiroplasma monobiae	Spiroplasma culicicola	Apis		APIS
SCLAR_v1c10650	1183748	1184632	885	-1	NA	hypothetical protein	Spiroplasma helicoides	Spiroplasma corruscae	Spiroplasma turonicum	Spiroplasma culicicola	Spiroplasma litorale	Apis		APIS
SCLAR_v1c10660	1184841	1185596	756	1	NA	hypothetical protein	NA	NA	NA	NA	NA	Species-specific		NA
SCLAR_v1c10670	1185638	1186219	582	1	NA	hypothetical protein	NA	NA	NA	NA	NA	Species-specific		NA
SCLAR_v1c10680	1186332	1187201	870	-1	NA	hypothetical protein	Spiroplasma helicoides	Spiroplasma turonicum	Spiroplasma culicicola	Spiroplasma corruscae	Spiroplasma taiwanense	Apis		APIS
SCLAR_v1c10690	1187409	1188779	1371	1	NA	transposase	NA	NA	NA	NA	NA	Species-specific		NA
SCLAR_v1c10700	1188813	1190972	2160	-1	NA	hypothetical protein	NA	NA	NA	NA	NA	Species-specific		NA
SCLAR_v1c10710	1191212	1191913	702	-1	NA	hypothetical protein	NA	NA	NA	NA	NA	Species-specific		NA
SCLAR_v1c10720	1192000	1192563	564	1	ppa	inorganic pyrophosphatase	Spiroplasma culicicola	Spiroplasma apis	Spiroplasma helicoides	Spiroplasma diminutum	Spiroplasma cantharicola	Apis		APIS
SCLAR_v1c10730	1192592	1193389	798	-1	NA	transmembrane protein	Spiroplasma helicoides	Spiroplasma culicicola	Spiroplasma corruscae	Spiroplasma taiwanense	Spiroplasma apis	Apis		APIS
SCLAR_v1c10740	1193444	1194463	1020	-1	glpX	fructose 1,6-bisphosphatase II	Spiroplasma culicicola	Spiroplasma culicicola	Spiroplasma helicoides	Spiroplasma litorale	Spiroplasma apis	Apis	Central_pathway	APIS	glpX
SCLAR_v1c10750	1194467	1195189	723	-1	NA	YebC/PmpR family DNA-binding regulatory protein	Spiroplasma diminutum	Spiroplasma floricola	Spiroplasma monobiae	Spiroplasma culicicola	Spiroplasma apis	Apis		APIS
SCLAR_v1c10760	1195288	1195716	429	-1	cmtB	PTS system, mannitol-specific IIA component	Entomoplasma luminosum	Entomoplasma lucivorax	Mycoplasma mycoides	NA	NA	HGT-HC	Mannitol	ME	cmtB2
SCLAR_v1c10770	1195897	1196151	255	-1	NA	hypothetical protein	NA	NA	NA	NA	NA	Species-specific		NA
SCLAR_v1c10780	1196164	1196889	726	-1	nagB	glucosamine-6-phosphate deaminase	Spiroplasma helicoides	Spiroplasma culicicola	Spiroplasma turonicum	Spiroplasma diminutum	Spiroplasma floricola	Apis	GlcNAc	APIS	nagB
SCLAR_v1c10790	1196891	1198045	1155	-1	nagA	N-acetylglucosamine-6-phosphate deacetylase	Spiroplasma corruscae	Spiroplasma litorale	Spiroplasma helicoides	Spiroplasma monobiae	Spiroplasma taiwanense	Apis	GlcNAc	APIS	nagA
SCLAR_v1c10800	1198212	1198832	621	-1	dck	deoxyadenosine/deoxycytidine kinase	Spiroplasma monobiae	Spiroplasma culicicola	Spiroplasma culicicola	Spiroplasma cantharicola	Spiroplasma diminutum	Apis		APIS
SCLAR_v1c10810	1198837	1199583	747	-1	rluB	ribosomal large subunit pseudouridine synthase B	Spiroplasma culicicola	Spiroplasma helicoides	Spiroplasma taiwanense	Spiroplasma floricola	Spiroplasma floricola	Apis		APIS
SCLAR_v1c10820	1199587	1200147	561	-1	scpB	chromosome condensation and segregation factor B	Spiroplasma apis	Spiroplasma monobiae	Spiroplasma helicoides	Spiroplasma culicicola	Spiroplasma diminutum	Apis		APIS
SCLAR_v1c10830	1200137	1200901	765	-1	scpA	segregation and condensation protein A	Spiroplasma apis	Spiroplasma culicicola	Spiroplasma culicicola	Spiroplasma helicoides	Spiroplasma monobiae	Apis		APIS
SCLAR_v1c10840	1200913	1201761	849	-1	NA	hypothetical protein	Spiroplasma culicicola	Spiroplasma apis	Spiroplasma helicoides	Spiroplasma taiwanense	Spiroplasma monobiae	Apis		APIS
SCLAR_v1c10850	1201921	1203000	1080	1	ispG	4-hydroxy-3-methylbut-2-en-1-yl diphosphate synthase	Spiroplasma helicoides	Spiroplasma culicicola	Spiroplasma apis	Spiroplasma diminutum	Spiroplasma taiwanense	Apis		APIS
SCLAR_v1c10860	1202990	1204456	1467	-1	NA	hypothetical protein	NA	NA	NA	NA	NA	Species-specific		NA
SCLAR_v1c10870	1204513	1206042	1530	-1	NA	hypothetical protein	NA	NA	NA	NA	NA	Species-specific		NA
SCLAR_v1c10880	1206216	1206584	369	-1	rplS	50S ribosomal protein L19	Spiroplasma culicicola	Spiroplasma helicoides	Spiroplasma taiwanense	Spiroplasma apis	Spiroplasma cantharicola	Apis		APIS
SCLAR_v1c10890	1206589	1207320	732	-1	trmD	tRNA (guanine-N(1)-)-methyltransferase	Spiroplasma helicoides	Spiroplasma cantharicola	Spiroplasma diminutum	Spiroplasma monobiae	Spiroplasma apis	Apis		APIS
SCLAR_v1c10900	1207320	1207820	501	-1	rimM	16S rRNA processing protein RimM	Spiroplasma helicoides	Spiroplasma diminutum	Spiroplasma culicicola	Spiroplasma monobiae	NA	Apis		APIS
SCLAR_v1c10910	1207807	1208064	258	-1	NA	hypothetical protein	NA	NA	NA	NA	NA	Species-specific		NA
SCLAR_v1c10920	1208064	1208450	387	-1	rpsP	30S ribosomal protein S16	Spiroplasma taiwanense	Spiroplasma corruscae	NA	NA	NA	Apis		APIS
SCLAR_v1c10930	1208598	1209344	747	-1	NA	hypothetical protein	Spiroplasma culicicola	Spiroplasma taiwanense	Spiroplasma apis	Spiroplasma corruscae	Spiroplasma floricola	Apis		APIS
SCLAR_v1c10940	1209427	1209702	276	-1	NA	hypothetical protein	NA	NA	NA	NA	NA	Species-specific		NA
SCLAR_v1c10950	1209687	1209950	264	-1	NA	hypothetical protein	NA	NA	NA	NA	NA	Species-specific		NA
SCLAR_v1c10960	1209962	1210510	549	-1	frr	ribosome recycling factor	Spiroplasma culicicola	Spiroplasma apis	Spiroplasma diminutum	Spiroplasma monobiae	Spiroplasma corruscae	Apis		APIS
SCLAR_v1c10970	1210514	1211239	726	-1	pyrH	uridylate kinase	Spiroplasma culicicola	Spiroplasma taiwanense	Spiroplasma apis	Spiroplasma helicoides	Spiroplasma corruscae	Apis		APIS
SCLAR_v1c10980	1211385	1212329	945	-1	NA	hypothetical protein	Spiroplasma helicoides	Spiroplasma apis	Spiroplasma floricola	NA	NA	Apis		APIS
SCLAR_v1c10990	1212509	1213300	792	-1	NA	hypothetical protein	NA	NA	NA	NA	NA	Species-specific		NA
SCLAR_v1c11000	1213313	1214185	873	-1	tsf	elongation factor Ts	Spiroplasma culicicola	Spiroplasma apis	Spiroplasma floricola	Spiroplasma monobiae	Spiroplasma diminutum	Apis		APIS
SCLAR_v1c11010	1214203	1215000	798	-1	rpsB	30S ribosomal protein S2	Spiroplasma monobiae	Spiroplasma cantharicola	Spiroplasma diminutum	Spiroplasma floricola	Spiroplasma culicicola	Apis		APIS
SCLAR_v1c11020	1215483	1216145	663	1	NA	hypothetical protein	NA	NA	NA	NA	NA	Species-specific		NA
SCLAR_v1c11030	1216163	1216684	522	-1	ftnA	ferritin	Spiroplasma cantharicola	Spiroplasma helicoides	Spiroplasma diminutum	Spiroplasma floricola	Spiroplasma apis	Apis		APIS
SCLAR_v1c11040	1216695	1218050	1356	-1	pepV	dipeptidase PepV	Spiroplasma apis	Spiroplasma cantharicola	Spiroplasma floricola	Spiroplasma taiwanense	Spiroplasma monobiae	Apis		APIS
SCLAR_v1c11050	1218157	1218447	291	-1	rpmA	50S ribosomal protein L27	Spiroplasma floricola	Spiroplasma monobiae	Spiroplasma taiwanense	Spiroplasma diminutum	Spiroplasma culicicola	Apis		APIS
SCLAR_v1c11060	1218449	1218760	312	-1	NA	hypothetical protein	Spiroplasma helicoides	Spiroplasma culicicola	Spiroplasma monobiae	Mesoplasma seiffertii	Spiroplasma cantharicola	HGT-LC		APIS
SCLAR_v1c11070	1218767	1219117	351	-1	rplU	50S ribosomal protein L21	Spiroplasma sabaudiense	Spiroplasma apis	Spiroplasma helicoides	Spiroplasma cantharicola	Spiroplasma diminutum	Apis		APIS
SCLAR_v1c11080	1219398	1219661	264	-1	NA	hypothetical protein	Spiroplasma apis	NA	NA	NA	NA	Apis		APIS
SCLAR_v1c11090	1219712	1220599	888	-1	rsmI	16S rRNA (cytidine1402-2'-O)-methyltransferase	Spiroplasma helicoides	Spiroplasma culicicola	Spiroplasma apis	Spiroplasma taiwanense	Spiroplasma diminutum	Apis		APIS
SCLAR_v1c11100	1220641	1221111	471	-1	greA	transcription elongation factor GreA	Spiroplasma culicicola	Spiroplasma helicoides	Spiroplasma monobiae	Spiroplasma cantharicola	Spiroplasma diminutum	Apis		APIS
SCLAR_v1c11110	1221235	1221957	723	-1	NA	hypothetical protein	Spiroplasma litorale	Spiroplasma litorale	Spiroplasma litorale	Entomoplasma lucivorax	NA	HGT-LC		APIS
SCLAR_v1c11120	1222083	1222379	297	-1	NA	transposase	NA	NA	NA	NA	NA	Species-specific		NA
SCLAR_v1c11130	1222431	1223900	1470	-1	NA	hypothetical protein	Spiroplasma apis	Spiroplasma turonicum	Spiroplasma corruscae	Spiroplasma helicoides	Spiroplasma litorale	Apis		APIS
SCLAR_v1c11140	1223884	1225662	1779	-1	uvrC	excinuclease ABC subunit C	Spiroplasma helicoides	Spiroplasma apis	Spiroplasma culicicola	Spiroplasma monobiae	Spiroplasma cantharicola	Apis		APIS
SCLAR_v1c11150	1225730	1228843	3114	-1	ftsK	DNA translocase	Spiroplasma taiwanense	Spiroplasma culicicola	Spiroplasma culicicola	Spiroplasma apis	Spiroplasma diminutum	Apis		APIS
SCLAR_v1c11160	1229025	1229504	480	-1	NA	hypothetical protein	NA	NA	NA	NA	NA	Species-specific		NA
SCLAR_v1c11170	1229621	1231333	1713	-1	rnj	ribonuclease J	Spiroplasma culicicola	Spiroplasma helicoides	Spiroplasma monobiae	Spiroplasma apis	Spiroplasma floricola	Apis		APIS
SCLAR_v1c11180	1231599	1231901	303	1	NA	hypothetical protein	Spiroplasma helicoides	Spiroplasma culicicola	Spiroplasma apis	Spiroplasma corruscae	Spiroplasma cantharicola	Apis		APIS
SCLAR_v1c11190	1231926	1232285	360	-1	NA	hypothetical protein	NA	NA	NA	NA	NA	Species-specific		NA
SCLAR_v1c11200	1232285	1233088	804	-1	ppnK	inorganic polyphosphate/ATP-NAD kinase	Spiroplasma culicicola	Spiroplasma apis	Spiroplasma apis	Spiroplasma helicoides	Spiroplasma helicoides	Apis		APIS
SCLAR_v1c11210	1233239	1234252	1014	1	trpS	tryptophanyl-tRNA synthetase	Spiroplasma culicicola	Spiroplasma apis	Spiroplasma floricola	Spiroplasma cantharicola	Spiroplasma diminutum	Apis		APIS
SCLAR_v1c11220	1234304	1234651	348	-1	NA	hypothetical protein	Spiroplasma culicicola	Spiroplasma apis	Spiroplasma taiwanense	Spiroplasma helicoides	Spiroplasma monobiae	Apis		APIS
SCLAR_v1c11230	1234709	1235074	366	-1	rplT	50S ribosomal protein L20	Spiroplasma culicicola	Spiroplasma apis	Spiroplasma helicoides	Spiroplasma diminutum	Spiroplasma floricola	Apis		APIS
SCLAR_v1c11240	1235098	1235292	195	-1	rpmI	50S ribosomal protein L35	Spiroplasma floricola	Spiroplasma culicicola	Spiroplasma apis	Spiroplasma cantharicola	Spiroplasma helicoides	Apis		APIS
SCLAR_v1c11250	1235317	1235850	534	-1	infC	translation initiation factor IF-3	Spiroplasma helicoides	Spiroplasma culicicola	Spiroplasma monobiae	Spiroplasma floricola	Spiroplasma diminutum	Apis		APIS
SCLAR_v1c11260	1236109	1237770	1662	-1	argS	arginyl-tRNA synthetase	Spiroplasma apis	Spiroplasma culicicola	Spiroplasma helicoides	Spiroplasma floricola	Spiroplasma diminutum	Apis		APIS
SCLAR_v1c11270	1238034	1239218	1185	1	arcA	arginine deiminase	Spiroplasma floricola	Spiroplasma apis	Mesoplasma photuris	Spiroplasma sabaudiense	Mesoplasma seiffertii	HGT-LC		APIS
SCLAR_v1c11280	1239243	1240232	990	1	arcB	ornithine carbamoyltransferase	Spiroplasma floricola	Spiroplasma apis	Spiroplasma apis	Spiroplasma sabaudiense	Firmicutes bacterium ZOR0006	HGT-LC		APIS
SCLAR_v1c11290	1240270	1241763	1494	1	arcD	arginine/ornithine antiporter	Spiroplasma floricola	Spiroplasma floricola	Spiroplasma apis	Spiroplasma sabaudiense	Mesoplasma lactucae	HGT-LC		APIS
SCLAR_v1c11300	1241774	1242706	933	1	arcC	carbamate kinase	Spiroplasma floricola	Spiroplasma sabaudiense	Mycoplasma sp. HU2014	Mycoplasma yeatsii	Entomoplasma somnilux	HGT-LC		APIS
SCLAR_v1c11310	1242745	1245642	2898	-1	ctp	cation-transporting ATPase	Entomoplasma freundtii	Entomoplasma freundtii	Mesoplasma seiffertii	Acholeplasma multilocale	Mesoplasma syrphidae	HGT-HC		ME
SCLAR_v1c11320	1245888	1248113	2226	-1	celB	PTS system, cellobiose-specific IIC component	Spiroplasma culicicola	Spiroplasma apis	Spiroplasma diminutum	Spiroplasma diminutum	Spiroplasma cantharicola	Apis	Cellobiose	APIS	celB2
SCLAR_v1c11330	1248116	1249327	1212	-1	NA	hypothetical protein	NA	NA	NA	NA	NA	Species-specific		NA
SCLAR_v1c11340	1249446	1251263	1818	-1	NA	ABC transporter ATP-binding protein	Spiroplasma culicicola	Spiroplasma culicicola	Spiroplasma helicoides	Spiroplasma cantharicola	Spiroplasma floricola	Apis		APIS
SCLAR_v1c11350	1251381	1252493	1113	-1	focA	formate transporter	Spiroplasma culicicola	Spiroplasma diminutum	Spiroplasma monobiae	Spiroplasma apis	Spiroplasma apis	Apis		APIS
SCLAR_v1c11360	1252519	1254471	1953	-1	thrS	threonyl-tRNA synthetase	Spiroplasma culicicola	Spiroplasma helicoides	Spiroplasma cantharicola	Spiroplasma diminutum	Spiroplasma apis	Apis		APIS
SCLAR_v1c11370	1254924	1255568	645	-1	NA	hypothetical protein	NA	NA	NA	NA	NA	Species-specific		NA
SCLAR_v1c11380	1255785	1257194	1410	-1	NA	hypothetical protein	NA	NA	NA	NA	NA	Species-specific		NA
SCLAR_v1c11390	1257472	1257819	348	-1	NA	hypothetical protein	NA	NA	NA	NA	NA	Species-specific		NA
SCLAR_v1c11400	1258094	1258996	903	-1	NA	hypothetical protein	NA	NA	NA	NA	NA	Species-specific		NA
SCLAR_v1c11410	1259190	1260284	1095	-1	NA	hypothetical protein	NA	NA	NA	NA	NA	Species-specific		NA
SCLAR_v1c11420	1260464	1261555	1092	-1	NA	hypothetical protein	NA	NA	NA	NA	NA	Species-specific		NA
SCLAR_v1c11430	1261745	1263181	1437	-1	pyk	pyruvate kinase	Spiroplasma apis	Spiroplasma culicicola	Spiroplasma helicoides	Spiroplasma diminutum	Spiroplasma taiwanense	Apis	Central_pathway	APIS	pyk1
SCLAR_v1c11440	1263356	1264813	1458	-1	pyk	pyruvate kinase	Spiroplasma apis	Spiroplasma helicoides	Spiroplasma culicicola	Spiroplasma cantharicola	Spiroplasma taiwanense	Apis	Central_pathway	APIS	pyk2
SCLAR_v1c11450	1264836	1265804	969	-1	pfkA	6-phosphofructokinase	Spiroplasma turonicum	Spiroplasma culicicola	Spiroplasma litorale	Spiroplasma corruscae	Spiroplasma helicoides	Apis	Central_pathway	APIS	pfkA2
SCLAR_v1c11460	1266124	1266693	570	-1	hprT	hypoxanthine phosphoribosyltransferase	Spiroplasma monobiae	Spiroplasma taiwanense	Spiroplasma diminutum	Spiroplasma culicicola	Spiroplasma culicicola	Apis		APIS
SCLAR_v1c11470	1266712	1267134	423	-1	ruvX	Holliday junction resolvase RuvX	Spiroplasma culicicola	Spiroplasma helicoides	Spiroplasma apis	Spiroplasma floricola	Spiroplasma monobiae	Apis		APIS
SCLAR_v1c11480	1267127	1268065	939	-1	NA	phosphatase PAP2 family protein	NA	NA	NA	NA	NA	Species-specific		NA
SCLAR_v1c11490	1268130	1269482	1353	-1	eno	enolase	Spiroplasma diminutum	Spiroplasma cantharicola	Spiroplasma culicicola	Spiroplasma monobiae	Spiroplasma floricola	Apis	Central_pathway	APIS	eno
SCLAR_v1c11500	1269684	1271054	1371	1	NA	transposase	NA	NA	NA	NA	NA	Species-specific		NA
SCLAR_v1c11510	1271206	1271988	783	-1	NA	hypothetical protein	NA	NA	NA	NA	NA	Species-specific		NA
SCLAR_v1c11520	1272094	1273929	1836	-1	NA	ABC transporter ATP-binding protein	NA	NA	NA	NA	NA	Species-specific		NA
SCLAR_v1c11530	1274010	1274450	441	-1	NA	hypothetical protein	NA	NA	NA	NA	NA	Species-specific		NA
SCLAR_v1c11540	1274549	1274782	234	-1	NA	hypothetical protein	NA	NA	NA	NA	NA	Species-specific		NA
SCLAR_v1c11550	1274996	1275775	780	-1	NA	hypothetical protein	NA	NA	NA	NA	NA	Species-specific		NA
SCLAR_v1c11560	1275968	1277791	1824	-1	typA	GTP-binding protein	Spiroplasma apis	Spiroplasma apis	Spiroplasma culicicola	Spiroplasma floricola	Spiroplasma floricola	Apis		APIS
SCLAR_v1c11570	1277920	1278384	465	-1	NA	hypothetical protein	Spiroplasma apis	NA	NA	NA	NA	Apis		APIS
SCLAR_v1c11580	1278403	1279227	825	-1	NA	hypothetical protein	NA	NA	NA	NA	NA	Species-specific		NA
SCLAR_v1c11590	1279244	1280206	963	-1	NA	hypothetical protein	Spiroplasma helicoides	Spiroplasma monobiae	Spiroplasma culicicola	Spiroplasma diminutum	Spiroplasma cantharicola	Apis		APIS
SCLAR_v1c11600	1280243	1280908	666	-1	NA	zinc metalloprotease	Spiroplasma helicoides	Spiroplasma culicicola	Spiroplasma floricola	Spiroplasma diminutum	Spiroplasma cantharicola	Apis		APIS
SCLAR_v1c11610	1280877	1281791	915	-1	NA	hypothetical protein	NA	NA	NA	NA	NA	Species-specific		NA
SCLAR_v1c11620	1281853	1282656	804	-1	NA	hypothetical protein	NA	NA	NA	NA	NA	Species-specific		NA
SCLAR_v1c11630	1282814	1283677	864	-1	NA	hypothetical protein	NA	NA	NA	NA	NA	Species-specific		NA
SCLAR_v1c11640	1283877	1284620	744	-1	NA	ABC transporter ATP-binding protein	Spiroplasma cantharicola	Spiroplasma litorale	Spiroplasma helicoides	Spiroplasma turonicum	Spiroplasma litorale	Apis		APIS
SCLAR_v1c11650	1284871	1285566	696	-1	NA	hypothetical protein	NA	NA	NA	NA	NA	Species-specific		NA
SCLAR_v1c11660	1285916	1290313	4398	-1	NA	ABC transporter permease	Spiroplasma cantharicola	Spiroplasma floricola	Spiroplasma floricola	Spiroplasma apis	Spiroplasma apis	Apis		APIS
SCLAR_v1c11670	1290360	1292774	2415	-1	NA	hypothetical protein	NA	NA	NA	NA	NA	Species-specific		NA
SCLAR_v1c11680	1292822	1293568	747	-1	NA	hypothetical protein	NA	NA	NA	NA	NA	Species-specific		NA
SCLAR_v1c11690	1293699	1294598	900	-1	gntZ	6-phosphogluconate dehydrogenase	Mycoplasma feriruminatoris	Mycoplasma capricolum	Mycoplasma capricolum	Mycoplasma capricolum	Mycoplasma leachii	HGT-HC		ME
SCLAR_v1c11700	1294617	1295057	441	-1	cmtB	PTS system, mannitol-specific IIA component	Mycoplasma sp. HU2014	Mycoplasma hyorhinis	Mycoplasma agassizii	NA	NA	HGT-HC	Mannitol	OM	cmtB3
SCLAR_v1c11710	1295065	1296645	1581	-1	cmtA	PTS system, mannitol-specific IIB component	Mycoplasma yeatsii	Mycoplasma sp. HU2014	Mycoplasma yeatsii	Mycoplasma capricolum	Mycoplasma capricolum	HGT-HC	Mannitol	ME	cmtA2
SCLAR_v1c11720	1296741	1297505	765	-1	NA	MurR/RpiR family transcriptional regulator	NA	NA	NA	NA	NA	Species-specific		NA
SCLAR_v1c11730	1297710	1298528	819	1	NA	hypothetical protein	NA	NA	NA	NA	NA	Species-specific		NA
SCLAR_v1c11740	1298564	1299355	792	-1	NA	hypothetical protein	NA	NA	NA	NA	NA	Species-specific		NA
SCLAR_v1c11750	1299625	1300599	975	-1	NA	hypothetical protein	NA	NA	NA	NA	NA	Species-specific		NA
SCLAR_v1c11760	1300618	1301586	969	-1	NA	hypothetical protein	NA	NA	NA	NA	NA	Species-specific		NA
SCLAR_v1c11770	1301748	1304108	2361	-1	NA	hypothetical protein	Spiroplasma cantharicola	NA	NA	NA	NA	Apis		APIS
SCLAR_v1c11780	1304400	1305119	720	-1	NA	hypothetical protein	NA	NA	NA	NA	NA	Species-specific		NA
SCLAR_v1c11790	1305330	1307132	1803	-1	lepA	GTP-binding protein LepA	Spiroplasma helicoides	Spiroplasma culicicola	Spiroplasma apis	Spiroplasma monobiae	Spiroplasma diminutum	Apis		APIS
SCLAR_v1c11800	1307243	1307788	546	-1	NA	hypothetical protein	Spiroplasma culicicola	Spiroplasma taiwanense	Spiroplasma monobiae	Spiroplasma apis	Spiroplasma diminutum	Apis		APIS
SCLAR_v1c11810	1307924	1308448	525	-1	NA	hypothetical protein	NA	NA	NA	NA	NA	Species-specific		NA
SCLAR_v1c11820	1308487	1309911	1425	-1	proS	prolyl-tRNA synthetase	Spiroplasma culicicola	Spiroplasma apis	Spiroplasma floricola	Spiroplasma monobiae	Spiroplasma cantharicola	Apis		APIS
SCLAR_v1c11830	1309914	1310501	588	-1	NA	hypothetical protein	Spiroplasma floricola	Spiroplasma culicicola	Spiroplasma helicoides	Spiroplasma cantharicola	Spiroplasma apis	Apis		APIS
SCLAR_v1c11840	1310965	1311477	513	-1	NA	hypothetical protein	NA	NA	NA	NA	NA	Species-specific		NA
SCLAR_v1c11850	1311932	1312525	594	-1	NA	hypothetical protein	NA	NA	NA	NA	NA	Species-specific		NA
SCLAR_v1c11860	1312676	1315219	2544	-1	NA	hypothetical protein	NA	NA	NA	NA	NA	Species-specific		NA
SCLAR_v1c11870	1315503	1316069	567	-1	NA	glycoprotease	Spiroplasma culicicola	Spiroplasma diminutum	Spiroplasma floricola	Spiroplasma monobiae	Spiroplasma helicoides	Apis		APIS
SCLAR_v1c11880	1316071	1316481	411	-1	tsaE	tRNA threonylcarbamoyladenosine biosynthesis protein TsaE	Spiroplasma cantharicola	Spiroplasma monobiae	Spiroplasma taiwanense	Spiroplasma helicoides	Spiroplasma floricola	Apis		APIS
SCLAR_v1c11890	1316547	1317524	978	1	trxB	thioredoxin reductase	Spiroplasma culicicola	Spiroplasma floricola	Spiroplasma apis	Spiroplasma diminutum	Spiroplasma monobiae	Apis		APIS
SCLAR_v1c11900	1317920	1318402	483	-1	NA	hypothetical protein	NA	NA	NA	NA	NA	Species-specific		NA
SCLAR_v1c11910	1318984	1320570	1587	-1	pgm	phosphoglyceromutase	Spiroplasma culicicola	Spiroplasma helicoides	Spiroplasma monobiae	Spiroplasma cantharicola	Spiroplasma floricola	Apis	Central_pathway	APIS	pgm
SCLAR_v1c11920	1320574	1321392	819	-1	NA	HAD family hydrolase	Spiroplasma culicicola	Spiroplasma apis	Spiroplasma cantharicola	Spiroplasma floricola	Spiroplasma diminutum	Apis		APIS
SCLAR_v1c11930	1321392	1322132	741	-1	tpiA	triosephosphate isomerase	Spiroplasma culicicola	Spiroplasma helicoides	Spiroplasma monobiae	Spiroplasma floricola	Spiroplasma apis	Apis		APIS
SCLAR_v1c11940	1322213	1322938	726	-1	NA	hypothetical protein	Spiroplasma culicicola	Spiroplasma apis	Spiroplasma monobiae	Spiroplasma cantharicola	Spiroplasma helicoides	Apis		APIS
SCLAR_v1c11950	1323070	1324428	1359	1	nox	NADH oxidase	Spiroplasma culicicola	Spiroplasma floricola	Spiroplasma helicoides	Spiroplasma taiwanense	Spiroplasma cantharicola	Apis		APIS
SCLAR_v1c11960	1324461	1326026	1566	-1	fhs	formate--tetrahydrofolate ligase	Spiroplasma litorale	Spiroplasma diminutum	Spiroplasma monobiae	Spiroplasma culicicola	Spiroplasma taiwanense	Apis		APIS
SCLAR_v1c11970	1326103	1326960	858	1	folD	methylenetetrahydrofolate dehydrogenase/methylenetetrahydrofolate cyclohydrolase	Spiroplasma culicicola	Spiroplasma monobiae	Spiroplasma helicoides	Spiroplasma cantharicola	Spiroplasma floricola	Apis		APIS
SCLAR_v1c11980	1326983	1328845	1863	-1	NA	hypothetical protein	NA	NA	NA	NA	NA	Species-specific		NA
SCLAR_v1c11990	1329155	1329832	678	1	NA	GntR family transcriptional regulator	Spiroplasma culicicola	Spiroplasma floricola	Spiroplasma floricola	Entomoplasma freundtii	Entomoplasma freundtii	HGT-LC		APIS
SCLAR_v1c12000	1330014	1331513	1500	-1	NA	transposase	NA	NA	NA	NA	NA	Species-specific		NA
SCLAR_v1c12010	1331573	1332100	528	1	NA	hypothetical protein	NA	NA	NA	NA	NA	Species-specific		NA
SCLAR_v1c12020	1332100	1333767	1668	1	treB	PTS system, trehalose-specific IIB component	Spiroplasma culicicola	Spiroplasma floricola	Mesoplasma seiffertii	Mesoplasma syrphidae	Spiroplasma diminutum	HGT-LC	Trehalose	APIS	treB2
SCLAR_v1c12030	1333797	1334138	342	1	NA	hypothetical protein	Spiroplasma culicicola	Spiroplasma taiwanense	NA	NA	NA	Apis		APIS
SCLAR_v1c12040	1334167	1334835	669	-1	pgmB	beta-phosphoglucomutase	Spiroplasma culicicola	Spiroplasma taiwanense	Exiguobacterium sp. AB2	Enterococcus mundtii	Paenibacillus phocaensis	HGT-LC		APIS
SCLAR_v1c12050	1334835	1337099	2265	-1	NA	alpha,alpha-trehalose phosphorylase	Spiroplasma culicicola	Spiroplasma floricola	NA	NA	NA	Apis		APIS
SCLAR_v1c12060	1337212	1337859	648	-1	NA	nitroreductase	Spiroplasma apis	Spiroplasma culicicola	Spiroplasma culicicola	Spiroplasma taiwanense	Spiroplasma floricola	Apis		APIS
SCLAR_v1c12070	1337908	1338504	597	-1	tpx	thiol peroxidase	Spiroplasma culicicola	Spiroplasma apis	Spiroplasma taiwanense	Spiroplasma floricola	Spiroplasma monobiae	Apis		APIS
SCLAR_v1c12080	1338497	1340308	1812	-1	NA	ATP-dependent Clp protease ATP-binding subunit	Spiroplasma culicicola	Spiroplasma diminutum	Spiroplasma monobiae	Spiroplasma helicoides	Spiroplasma cantharicola	Apis		APIS
SCLAR_v1c12090	1340318	1341409	1092	-1	NA	hypothetical protein	Spiroplasma culicicola	Spiroplasma cantharicola	Spiroplasma monobiae	Spiroplasma diminutum	Spiroplasma floricola	Apis		APIS
SCLAR_v1c12100	1341427	1343664	2238	-1	NA	hypothetical protein	NA	NA	NA	NA	NA	Species-specific		NA
SCLAR_v1c12110	1343677	1347525	3849	-1	NA	superfamily I DNA/RNA helicase	Spiroplasma culicicola	Spiroplasma helicoides	Spiroplasma monobiae	Spiroplasma diminutum	Spiroplasma floricola	Apis		APIS
SCLAR_v1c12120	1347985	1348293	309	1	NA	hypothetical protein	Coraliomargarita akajimensis	NA	NA	NA	NA	HGT-HC		NM
SCLAR_v1c12130	1348315	1349085	771	1	NA	SAM-dependent methyltransferase	Acholeplasma palmae	Avibacterium endocarditidis	Avibacterium gallinarum	Streptococcus marimammalium	Haemophilus haemolyticus	HGT-HC		OM
SCLAR_v1c12140	1349307	1350008	702	-1	NA	hypothetical protein	NA	NA	NA	NA	NA	Species-specific		NA
SCLAR_v1c12150	1350029	1350214	186	-1	NA	hypothetical protein	NA	NA	NA	NA	NA	Species-specific		NA
SCLAR_v1c12160	1350430	1352847	2418	-1	leuS	leucyl-tRNA synthetase	Spiroplasma culicicola	Spiroplasma monobiae	Spiroplasma diminutum	Spiroplasma cantharicola	Spiroplasma floricola	Apis		APIS
SCLAR_v1c12170	1352980	1354608	1629	-1	dxs	1-deoxy-D-xylulose-5-phosphate synthase	NA	NA	NA	NA	NA	Species-specific		NA
SCLAR_v1c12180	1354788	1355537	750	-1	NA	hypothetical protein	NA	NA	NA	NA	NA	Species-specific		NA
SCLAR_v1c12190	1356332	1357750	1419	-1	NA	hypothetical protein	NA	NA	NA	NA	NA	Species-specific		NA
SCLAR_v1c12200	1357731	1357826	96	-1	NA	hypothetical protein	NA	NA	NA	NA	NA	Species-specific		NA
SCLAR_v1c12210	1357854	1358177	324	-1	NA	hypothetical protein	NA	NA	NA	NA	NA	Species-specific		NA
SCLAR_v1c12220	1358286	1359992	1707	-1	NA	hypothetical protein	NA	NA	NA	NA	NA	Species-specific		NA
SCLAR_v1c12230	1359968	1361707	1740	-1	NA	hypothetical protein	NA	NA	NA	NA	NA	Species-specific		NA
SCLAR_v1c12240	1361694	1362434	741	-1	NA	ABC transporter ATP-binding protein	Spiroplasma cantharicola	Spiroplasma monobiae	Spiroplasma monobiae	Spiroplasma floricola	Spiroplasma helicoides	Apis		APIS
SCLAR_v1c12250	1362835	1365591	2757	-1	mgtA	Mg(2+) transport ATPase, P-type	Spiroplasma monobiae	Spiroplasma helicoides	Spiroplasma helicoides	Spiroplasma floricola	Spiroplasma diminutum	Apis		APIS
SCLAR_v1c12260	1365855	1367618	1764	-1	NA	MATE efflux family protein	Spiroplasma culicicola	Spiroplasma helicoides	Spiroplasma apis	Spiroplasma taiwanense	Entomoplasma somnilux	HGT-LC		APIS
SCLAR_v1c12270	1368119	1370164	2046	-1	NA	hypothetical protein	NA	NA	NA	NA	NA	Species-specific		NA
SCLAR_v1c12280	1370178	1374881	4704	-1	NA	ABC transporter permease	Spiroplasma taiwanense	Spiroplasma floricola	Spiroplasma apis	NA	NA	Apis		APIS
SCLAR_v1c12290	1374883	1377000	2118	-1	NA	hypothetical protein	NA	NA	NA	NA	NA	Species-specific		NA
SCLAR_v1c12300	1377051	1377761	711	-1	NA	hypothetical protein	NA	NA	NA	NA	NA	Species-specific		NA
SCLAR_v1c12310	1377926	1379872	1947	-1	NA	hypothetical protein	NA	NA	NA	NA	NA	Species-specific		NA
SCLAR_v1c12320	1380086	1380811	726	-1	NA	hypothetical protein	NA	NA	NA	NA	NA	Species-specific		NA
SCLAR_v1c12330	1380927	1381964	1038	-1	NA	hypothetical protein	Spiroplasma culicicola	Spiroplasma floricola	Spiroplasma cantharicola	Spiroplasma litorale	NA	Apis		APIS
SCLAR_v1c12340	1381969	1386042	4074	-1	NA	ABC transporter permease	Spiroplasma diminutum	Spiroplasma culicicola	Spiroplasma floricola	Spiroplasma cantharicola	Spiroplasma corruscae	Apis		APIS
SCLAR_v1c12350	1386138	1387781	1644	-1	NA	hypothetical protein	NA	NA	NA	NA	NA	Species-specific		NA
SCLAR_v1c12360	1387880	1389541	1662	-1	NA	hypothetical protein	NA	NA	NA	NA	NA	Species-specific		NA
SCLAR_v1c12370	1389637	1390353	717	-1	NA	hypothetical protein	NA	NA	NA	NA	NA	Species-specific		NA
SCLAR_v1c12380	1390592	1391872	1281	1	NA	hypothetical protein	Spiroplasma culicicola	Spiroplasma helicoides	Spiroplasma sabaudiense	Spiroplasma litorale	Entomoplasmatales bacterium EntAcro10	HGT-LC		APIS
SCLAR_v1c12390	1393430	1396537	3108	-1	potC	spermidine/putrescine ABC transporter permease	Spiroplasma cantharicola	Spiroplasma diminutum	Spiroplasma monobiae	Spiroplasma apis	Spiroplasma floricola	Apis		APIS
SCLAR_v1c12400	1396501	1397535	1035	-1	potB	spermidine/putrescine ABC transporter permease	Spiroplasma taiwanense	Spiroplasma apis	Spiroplasma diminutum	Spiroplasma helicoides	Spiroplasma floricola	Apis		APIS
SCLAR_v1c12410	1397528	1398586	1059	-1	potA	spermidine/putrescine ABC transporter ATP-binding protein	Spiroplasma apis	Spiroplasma culicicola	Spiroplasma taiwanense	Spiroplasma monobiae	Spiroplasma turonicum	Apis		APIS
SCLAR_v1c12420	1398646	1398771	126	-1	NA	hypothetical protein	NA	NA	NA	NA	NA	Species-specific		NA
SCLAR_v1c12430	1398927	1399754	828	-1	NA	HAD superfamily hydrolase	Spiroplasma culicicola	Spiroplasma helicoides	Spiroplasma apis	Spiroplasma taiwanense	Spiroplasma floricola	Apis		APIS
SCLAR_v1c12440	1399769	1400071	303	-1	trxA	thioredoxin	Spiroplasma culicicola	Spiroplasma apis	Spiroplasma floricola	Spiroplasma monobiae	Spiroplasma cantharicola	Apis		APIS
SCLAR_v1c12450	1400084	1400935	852	-1	NA	HAD superfamily hydrolase	Spiroplasma taiwanense	Spiroplasma culicicola	Spiroplasma monobiae	Spiroplasma helicoides	Spiroplasma cantharicola	Apis		APIS
SCLAR_v1c12460	1401222	1401602	381	-1	NA	hypothetical protein	NA	NA	NA	NA	NA	Species-specific		NA
SCLAR_v1c12470	1402280	1403938	1659	-1	ktrB	potassium uptake protein KtrB	Spiroplasma helicoides	Spiroplasma monobiae	Spiroplasma apis	Spiroplasma cantharicola	Spiroplasma taiwanense	Apis		APIS
SCLAR_v1c12480	1404041	1404730	690	1	ktrA	potassium uptake protein KtrA	Spiroplasma culicicola	Spiroplasma helicoides	Spiroplasma apis	Spiroplasma taiwanense	Spiroplasma floricola	Apis		APIS
SCLAR_v1c12490	1404790	1405356	567	-1	NA	hypothetical protein	NA	NA	NA	NA	NA	Species-specific		NA
SCLAR_v1c12500	1405466	1407106	1641	-1	NA	hypothetical protein	NA	NA	NA	NA	NA	Species-specific		NA
SCLAR_v1c12510	1407167	1407937	771	-1	NA	ABC transporter ATP-binding protein	Spiroplasma chrysopicola	Entomoplasma ellychniae	Mesoplasma corruscae	Spiroplasma diminutum	Entomoplasma luminosum	HGT-LC		CCM
SCLAR_v1c12520	1408062	1409504	1443	-1	gatB	aspartyl/glutamyl-tRNA amidotransferase subunit B	Spiroplasma culicicola	Spiroplasma floricola	Spiroplasma cantharicola	Spiroplasma diminutum	Spiroplasma monobiae	Apis		APIS
SCLAR_v1c12530	1409497	1410945	1449	-1	gatA	aspartyl/glutamyl-tRNA amidotransferase subunit A	Spiroplasma helicoides	Spiroplasma cantharicola	Spiroplasma culicicola	Spiroplasma floricola	Spiroplasma apis	Apis		APIS
SCLAR_v1c12540	1410946	1411236	291	-1	gatC	glutamyl-tRNA(Gln) amidotransferase subunit C	Spiroplasma culicicola	Spiroplasma apis	Spiroplasma litorale	Spiroplasma taiwanense	Spiroplasma litorale	Apis		APIS
SCLAR_v1c12550	1411241	1413235	1995	-1	ligA	NAD-dependent DNA ligase	Spiroplasma culicicola	Spiroplasma diminutum	Spiroplasma helicoides	Spiroplasma monobiae	Spiroplasma cantharicola	Apis		APIS
SCLAR_v1c12560	1413247	1414857	1611	-1	NA	hypothetical protein	Spiroplasma culicicola	Spiroplasma apis	Spiroplasma helicoides	Spiroplasma monobiae	Spiroplasma floricola	Apis		APIS
SCLAR_v1c12570	1414952	1416892	1941	-1	NA	hypothetical protein	Spiroplasma culicicola	Spiroplasma apis	Spiroplasma floricola	Spiroplasma cantharicola	Spiroplasma helicoides	Apis		APIS
SCLAR_v1c12580	1416930	1417823	894	-1	rluC	ribosomal large subunit pseudouridine synthase C	Spiroplasma helicoides	Spiroplasma culicicola	Spiroplasma apis	Spiroplasma floricola	Spiroplasma cantharicola	Apis		APIS
SCLAR_v1c12590	1417811	1418848	1038	-1	NA	CAAX amino terminal membrane bound protease	Spiroplasma helicoides	Spiroplasma helicoides	NA	NA	NA	Apis		APIS
SCLAR_v1c12600	1418921	1419613	693	-1	alsD	acetolactate decarboxylase	Acholeplasma multilocale	Mycobacterium sp. AB215	Mycobacterium intermedium	Mycobacterium sp. Root265	Corynebacterium sp. NML99-0020	HGT-HC		ME
SCLAR_v1c12610	1419617	1421308	1692	-1	ilvB	acetolactate synthase I/II/III large subunit	Acholeplasma multilocale	Entomoplasmatales bacterium EntAcro1	Mesoplasma lactucae	Spiroplasma	Listeria sp. 102	HGT-HC		ME
SCLAR_v1c12620	1421575	1422531	957	-1	NA	hypothetical protein	NA	NA	NA	NA	NA	Species-specific		NA
SCLAR_v1c12630	1422521	1423468	948	-1	NA	ABC transporter permease	NA	NA	NA	NA	NA	Species-specific		NA
SCLAR_v1c12640	1423622	1424689	1068	-1	NA	ABC transporter ATP-binding protein	Spiroplasma culicicola	NA	NA	NA	NA	Apis		APIS
SCLAR_v1c12650	1424682	1425314	633	-1	kdgA	2-keto-3-deoxygluconate-6-phosphate aldolase	Spiroplasma culicicola	Entomoplasma melaleucae	Spiroplasma helicoides	Spiroplasma corruscae	Mesoplasma lactucae	HGT-LC		APIS
SCLAR_v1c12660	1425369	1426154	786	1	citG	triphosphoribosyl-dephospho-CoA synthase	Spiroplasma culicicola	Spiroplasma culicicola	Entomoplasma melaleucae	Entomoplasma melaleucae	Spiroplasma corruscae	HGT-LC		APIS
SCLAR_v1c12690	1427173	1428297	1125	-1	NA	hypothetical protein	Spiroplasma culicicola	Spiroplasma helicoides	Spiroplasma corruscae	Entomoplasma melaleucae	NA	HGT-LC		APIS
SCLAR_v1c12700	1428302	1429849	1548	-1	citF	citrate lyase subunit alpha / citrate CoA-transferase	Spiroplasma culicicola	Spiroplasma culicicola	Entomoplasma melaleucae	Spiroplasma helicoides	Spiroplasma corruscae	HGT-LC		APIS
SCLAR_v1c12710	1429849	1430751	903	-1	citE	citrate lyase subunit beta / citryl-CoA lyase	Entomoplasma melaleucae	Spiroplasma culicicola	Spiroplasma helicoides	Spiroplasma corruscae	Entomoplasmatales bacterium EntAcro1	HGT-LC		ME
SCLAR_v1c12720	1430744	1431019	276	-1	citD	citrate lyase subunit gamma (acyl carrier protein)	Entomoplasma melaleucae	Spiroplasma culicicola	Spiroplasma corruscae	Spiroplasma corruscae	Spiroplasma helicoides	HGT-LC		ME
SCLAR_v1c12730	1431024	1433036	2013	-1	NA	hypothetical protein	Spiroplasma culicicola	Spiroplasma culicicola	Entomoplasma melaleucae	Spiroplasma helicoides	Spiroplasma helicoides	HGT-LC		APIS
SCLAR_v1c12740	1433210	1433686	477	-1	crr	PTS system, glucose-specific IIA component	Spiroplasma taiwanense	Spiroplasma culicicola	Spiroplasma turonicum	Spiroplasma floricola	Spiroplasma diminutum	Apis	Glucose/Trehalose/MurNAc	APIS	crr
SCLAR_v1c12750	1433818	1435554	1737	-1	NA	hypothetical protein	NA	NA	NA	NA	NA	Species-specific		NA
SCLAR_v1c12760	1435698	1437416	1719	-1	ptsI	phosphoenolpyruvate-protein phosphotransferase	Spiroplasma culicicola	Spiroplasma apis	Spiroplasma helicoides	Spiroplasma monobiae	Spiroplasma floricola	Apis		APIS
SCLAR_v1c12770	1437527	1437790	264	-1	ptsH	phosphocarrier protein Hpr	Spiroplasma floricola	Spiroplasma corruscae	Spiroplasma helicoides	Spiroplasma	Spiroplasma turonicum	Apis		APIS
SCLAR_v1c12780	1437876	1440053	2178	-1	pcrA	ATP-dependent DNA helicase	Spiroplasma culicicola	Spiroplasma helicoides	Spiroplasma monobiae	Spiroplasma floricola	Spiroplasma diminutum	Apis		APIS
SCLAR_v1c12790	1440043	1440777	735	-1	NA	RDD family protein	Spiroplasma helicoides	NA	NA	NA	NA	Apis		APIS
SCLAR_v1c12800	1440795	1441754	960	-1	cps	glycosyltransferase	Spiroplasma culicicola	Spiroplasma apis	Spiroplasma monobiae	Spiroplasma cantharicola	Spiroplasma taiwanense	Apis		APIS
SCLAR_v1c12810	1442035	1443249	1215	-1	NA	hypothetical protein	Spiroplasma cantharicola	NA	NA	NA	NA	Apis		APIS
SCLAR_v1c12820	1443280	1444410	1131	-1	NA	hypothetical protein	NA	NA	NA	NA	NA	Species-specific		NA
SCLAR_v1c12830	1444614	1445759	1146	-1	NA	hypothetical protein	NA	NA	NA	NA	NA	Species-specific		NA
SCLAR_v1c12840	1445996	1447360	1365	-1	asnC	asparaginyl-tRNA synthetase	Spiroplasma culicicola	Spiroplasma apis	Spiroplasma taiwanense	Spiroplasma monobiae	Mycoplasma putrefaciens	HGT-LC		APIS
SCLAR_v1c12850	1447373	1448443	1071	-1	NA	hypothetical protein	Spiroplasma culicicola	Spiroplasma helicoides	Spiroplasma monobiae	Spiroplasma diminutum	Spiroplasma taiwanense	Apis		APIS
SCLAR_v1c12860	1448477	1449379	903	-1	manA	mannose-6-phosphate isomerase	Spiroplasma culicicola	Spiroplasma monobiae	Mesoplasma syrphidae	Mesoplasma photuris	Spiroplasma floricola	HGT-LC		APIS
SCLAR_v1c12870	1449405	1450190	786	-1	NA	transcriptional regulator	Spiroplasma culicicola	Spiroplasma helicoides	Spiroplasma apis	Spiroplasma cantharicola	Spiroplasma taiwanense	Apis		APIS
SCLAR_v1c12880	1450194	1451147	954	-1	gcp	DNA-binding/iron metalloprotein/AP endonuclease	Spiroplasma culicicola	Spiroplasma taiwanense	Spiroplasma apis	Spiroplasma helicoides	Spiroplasma diminutum	Apis		APIS
SCLAR_v1c12890	1451172	1451882	711	-1	deoD	purine nucleoside phosphorylase	Spiroplasma culicicola	Spiroplasma helicoides	Spiroplasma floricola	Spiroplasma apis	Spiroplasma monobiae	Apis		APIS
SCLAR_v1c12900	1452112	1453041	930	-1	NA	ribose/galactose ABC transporter permease	Spiroplasma helicoides	Spiroplasma helicoides	Spiroplasma culicicola	Spiroplasma taiwanense	Spiroplasma cantharicola	Apis		APIS
SCLAR_v1c12910	1453022	1455340	2319	-1	NA	ribose/galactose ABC transporter permease	NA	NA	NA	NA	NA	Species-specific		NA
SCLAR_v1c12920	1455342	1456871	1530	-1	NA	ribose/galactose ABC transporter ATP-binding protein	Spiroplasma floricola	Spiroplasma monobiae	Spiroplasma sabaudiense	Spiroplasma diminutum	Spiroplasma helicoides	Apis		APIS
SCLAR_v1c12930	1456976	1458376	1401	-1	bmpA	basic membrane protein A	Spiroplasma taiwanense	Spiroplasma helicoides	Spiroplasma culicicola	Mesoplasma florum	Mesoplasma chauliocola	HGT-LC		APIS
SCLAR_v1c12940	1458714	1459310	597	1	NA	hypothetical protein	Spiroplasma culicicola	NA	NA	NA	NA	Apis		APIS
SCLAR_v1c12950	1459313	1459960	648	-1	trmB	tRNA (guanine-N(7)-)-methyltransferase	Spiroplasma culicicola	Spiroplasma diminutum	Spiroplasma monobiae	Spiroplasma floricola	Spiroplasma helicoides	Apis		APIS
SCLAR_v1c12960	1459973	1461415	1443	-1	mgtE	Mg2+ transport protein	Spiroplasma culicicola	Spiroplasma helicoides	Spiroplasma apis	Spiroplasma cantharicola	Spiroplasma monobiae	Apis		APIS
SCLAR_v1c12970	1461434	1463380	1947	-1	NA	hypothetical protein	Spiroplasma helicoides	Spiroplasma culicicola	Spiroplasma culicicola	Spiroplasma apis	Spiroplasma monobiae	Apis		APIS
SCLAR_v1c12980	1463952	1464707	756	1	NA	hypothetical protein	NA	NA	NA	NA	NA	Species-specific		NA
SCLAR_v1c12990	1464832	1465188	357	1	NA	hypothetical protein	NA	NA	NA	NA	NA	Species-specific		NA
SCLAR_v1c13000	1465239	1465973	735	1	NA	hypothetical protein	NA	NA	NA	NA	NA	Species-specific		NA
SCLAR_v1c13010	1466018	1466971	954	-1	ldh	L-lactate dehydrogenase	Spiroplasma helicoides	Spiroplasma taiwanense	Spiroplasma culicicola	Spiroplasma apis	Spiroplasma monobiae	Apis		APIS
SCLAR_v1c13020	1467093	1468967	1875	-1	ptsG	PTS system, glucose-specific IIBC component	Spiroplasma culicicola	Spiroplasma apis	Spiroplasma helicoides	Spiroplasma helicoides	Spiroplasma turonicum	Apis	Glucose	APIS	ptsG2
SCLAR_v1c13030	1469082	1469327	246	-1	NA	hypothetical protein	NA	NA	NA	NA	NA	Species-specific		NA
SCLAR_v1c13040	1469339	1469779	441	-1	smpB	SsrA-binding protein	Spiroplasma culicicola	Spiroplasma floricola	Spiroplasma helicoides	Spiroplasma monobiae	Spiroplasma cantharicola	Apis		APIS
SCLAR_v1c13050	1469800	1471893	2094	-1	rnr	ribonuclease R	Spiroplasma culicicola	Spiroplasma monobiae	Spiroplasma diminutum	Spiroplasma helicoides	Spiroplasma floricola	Apis		APIS
SCLAR_v1c13060	1471930	1472229	300	-1	secG	preprotein translocase subunit SecG	Spiroplasma helicoides	Spiroplasma turonicum	Spiroplasma litorale	Spiroplasma cantharicola	Spiroplasma sabaudiense	Apis		APIS
SCLAR_v1c13070	1472553	1472948	396	1	NA	hypothetical protein	Spiroplasma helicoides	Spiroplasma culicicola	Spiroplasma monobiae	Spiroplasma floricola	Spiroplasma turonicum	Apis		APIS
SCLAR_v1c13080	1473037	1473252	216	-1	NA	XRE family transcriptional regulator	Spiroplasma culicicola	Spiroplasma helicoides	Spiroplasma sabaudiense	Spiroplasma taiwanense	Mesoplasma syrphidae	HGT-LC		APIS
SCLAR_v1c13090	1473255	1474196	942	-1	NA	hypothetical protein	Spiroplasma culicicola	Spiroplasma helicoides	Spiroplasma monobiae	Spiroplasma floricola	Spiroplasma cantharicola	Apis		APIS
SCLAR_v1c13100	1474215	1475651	1437	-1	lgt	prolipoprotein diacylglyceryl transferase	Spiroplasma culicicola	Spiroplasma apis	Spiroplasma diminutum	Spiroplasma helicoides	Spiroplasma taiwanense	Apis		APIS
SCLAR_v1c13110	1475749	1476699	951	-1	trxB	thioredoxin reductase	Spiroplasma taiwanense	Spiroplasma cantharicola	Spiroplasma culicicola	Spiroplasma floricola	Spiroplasma diminutum	Apis		APIS
SCLAR_v1c13120	1476683	1478080	1398	-1	lgt	prolipoprotein diacylglyceryl transferase	Spiroplasma culicicola	Spiroplasma helicoides	Spiroplasma apis	Spiroplasma cantharicola	Spiroplasma cantharicola	Apis		APIS
SCLAR_v1c13130	1478070	1478999	930	-1	hprK	HPr kinase/phosphorylase	Spiroplasma helicoides	Spiroplasma apis	Spiroplasma culicicola	Spiroplasma cantharicola	Spiroplasma floricola	Apis		APIS
SCLAR_v1c13140	1479140	1479253	114	-1	NA	hypothetical protein	NA	NA	NA	NA	NA	Species-specific		NA
SCLAR_v1c13150	1479299	1481068	1770	-1	NA	hypothetical protein	NA	NA	NA	NA	NA	Species-specific		NA
SCLAR_v1c13160	1481264	1481932	669	-1	NA	hypothetical protein	Spiroplasma culicicola	Spiroplasma helicoides	Spiroplasma apis	Spiroplasma floricola	Spiroplasma monobiae	Apis		APIS
SCLAR_v1c13170	1481932	1483026	1095	-1	folC	folylpolyglutamate synthase	Spiroplasma helicoides	Spiroplasma apis	Spiroplasma monobiae	Spiroplasma culicicola	Spiroplasma floricola	Apis		APIS
SCLAR_v1c13180	1483019	1485862	2844	-1	uvrA	excinuclease ABC subunit A	Spiroplasma culicicola	Spiroplasma apis	Spiroplasma taiwanense	Spiroplasma corruscae	Spiroplasma turonicum	Apis		APIS
SCLAR_v1c13190	1485876	1487855	1980	-1	uvrB	excinuclease ABC subunit B	Spiroplasma culicicola	Spiroplasma apis	Spiroplasma taiwanense	Spiroplasma helicoides	Spiroplasma turonicum	Apis		APIS
SCLAR_v1c13200	1488173	1490053	1881	1	NA	hypothetical protein	NA	NA	NA	NA	NA	Species-specific		NA
SCLAR_v1c13210	1490386	1490589	204	1	NA	hypothetical protein	NA	NA	NA	NA	NA	Species-specific		NA
SCLAR_v1c13220	1490987	1491772	786	1	NA	hypothetical protein	NA	NA	NA	NA	NA	Species-specific		NA
SCLAR_v1c13230	1492130	1493248	1119	1	NA	hypothetical protein	NA	NA	NA	NA	NA	Species-specific		NA
SCLAR_v1c13240	1493349	1494134	786	1	NA	hypothetical protein	NA	NA	NA	NA	NA	Species-specific		NA
SCLAR_v1c13250	1494487	1495611	1125	1	NA	hypothetical protein	NA	NA	NA	NA	NA	Species-specific		NA
SCLAR_v1c13260	1495687	1495803	117	1	NA	hypothetical protein	NA	NA	NA	NA	NA	Species-specific		NA
SCLAR_v1c13270	1495933	1496466	534	1	NA	hypothetical protein	NA	NA	NA	NA	NA	Species-specific		NA
SCLAR_v1c13280	1496499	1497488	990	-1	NA	aldo/keto reductase	Entomoplasmatales bacterium EntAcro1	Mesoplasma florum	Mesoplasma grammopterae	Mesoplasma tabanidae	Entomoplasma ellychniae	HGT-HC		ME
SCLAR_v1c13290	1497592	1498038	447	-1	NA	acetyltransferase, GNAT family protein	Spiroplasma culicicola	Spiroplasma cantharicola	Spiroplasma helicoides	NA	NA	Apis		APIS
SCLAR_v1c13300	1498260	1499951	1692	-1	NA	hypothetical protein	NA	NA	NA	NA	NA	Species-specific		NA
SCLAR_v1c13310	1500026	1500145	120	-1	NA	hypothetical protein	NA	NA	NA	NA	NA	Species-specific		NA
SCLAR_v1c13320	1500375	1500917	543	-1	NA	hypothetical protein	NA	NA	NA	NA	NA	Species-specific		NA
SCLAR_v1c13330	1501100	1503541	2442	-1	fruB	PTS system, fructose-specific IIA component	Spiroplasma apis	Spiroplasma culicicola	Spiroplasma monobiae	Spiroplasma floricola	Spiroplasma monobiae	Apis		APIS
SCLAR_v1c13340	1503634	1504095	462	-1	fruB	PTS system, fructose-specific IIA component	Spiroplasma culicicola	Spiroplasma turonicum	Spiroplasma syrphidicola	Mycoplasma mycoides	Mycoplasma leachii	HGT-LC		APIS
SCLAR_v1c13350	1504089	1506695	2607	-1	NA	glycosyl hydrolase	Spiroplasma culicicola	Spiroplasma turonicum	Mycoplasma mycoides	Mycoplasma mycoides	Mycoplasma leachii	HGT-LC		APIS
SCLAR_v1c13360	1506714	1508660	1947	-1	NA	PTS fructose transporter subunit IIB	Spiroplasma culicicola	Spiroplasma turonicum	NA	NA	NA	Apis		APIS
SCLAR_v1c13370	1508664	1509395	732	-1	NA	hypothetical protein	NA	NA	NA	NA	NA	Species-specific		NA
SCLAR_v1c13380	1509487	1510323	837	1	NA	hypothetical protein	NA	NA	NA	NA	NA	Species-specific		NA
SCLAR_v1c13390	1510837	1512285	1449	-1	NA	hypothetical protein	NA	NA	NA	NA	NA	Species-specific		NA
SCLAR_v1c13400	1512466	1513788	1323	-1	NA	hypothetical protein	NA	NA	NA	NA	NA	Species-specific		NA
SCLAR_v1c13410	1513791	1514606	816	-1	prmC	N5-glutamine S-adenosyl-L-methionine-dependent methyltransferase	Spiroplasma culicicola	Spiroplasma cantharicola	Spiroplasma floricola	Spiroplasma helicoides	Spiroplasma monobiae	Apis		APIS
SCLAR_v1c13420	1514606	1515697	1092	-1	prfA	peptide chain release factor 1	Spiroplasma culicicola	Spiroplasma cantharicola	Spiroplasma helicoides	Spiroplasma apis	Spiroplasma diminutum	Apis		APIS
SCLAR_v1c13430	1515707	1516303	597	-1	tdk	thymidine kinase	Spiroplasma culicicola	Spiroplasma monobiae	Spiroplasma cantharicola	Spiroplasma diminutum	Spiroplasma floricola	Apis		APIS
SCLAR_v1c13440	1516333	1517289	957	-1	nrnA	bifunctional oligoribonuclease and PAP phosphatase NrnA	Spiroplasma culicicola	Spiroplasma diminutum	Spiroplasma monobiae	Spiroplasma helicoides	Spiroplasma floricola	Apis		APIS
SCLAR_v1c13450	1517298	1519142	1845	-1	NA	hypothetical protein	Spiroplasma culicicola	Spiroplasma monobiae	Spiroplasma cantharicola	Spiroplasma diminutum	Spiroplasma floricola	Apis		APIS
SCLAR_v1c13460	1519236	1519523	288	-1	rpmE	50S ribosomal protein L31	Spiroplasma helicoides	Spiroplasma floricola	Spiroplasma monobiae	Spiroplasma apis	Entomoplasmatales bacterium EntAcro1	HGT-LC		APIS
SCLAR_v1c13470	1519658	1520512	855	-1	NA	hypothetical protein	Spiroplasma culicicola	Spiroplasma culicicola	NA	NA	NA	Apis		APIS
SCLAR_v1c13480	1520662	1521558	897	-1	fbaA	fructose-bisphosphate aldolase	Spiroplasma cantharicola	Spiroplasma culicicola	Spiroplasma diminutum	Spiroplasma taiwanense	Spiroplasma turonicum	Apis	Central_pathway	APIS	fbaA
SCLAR_v1c13490	1521717	1522382	666	-1	NA	hypothetical protein	NA	NA	NA	NA	NA	Species-specific		NA
SCLAR_v1c13500	1522564	1524066	1503	-1	glpK	glycerol kinase	Spiroplasma culicicola	Spiroplasma cantharicola	Spiroplasma floricola	Spiroplasma apis	Mesoplasma grammopterae	HGT-LC	Glycerol	APIS	glpK
SCLAR_v1c13510	1524094	1525242	1149	-1	glpO	glycerol-3-phosphate oxidase	Spiroplasma cantharicola	Spiroplasma culicicola	Spiroplasma floricola	Spiroplasma apis	Mesoplasma chauliocola	HGT-LC	Glycerol	APIS	glpO
SCLAR_v1c13520	1525265	1526008	744	-1	glpF	glycerol uptake facilitator protein	Spiroplasma culicicola	Spiroplasma floricola	Spiroplasma turonicum	Spiroplasma apis	Spiroplasma melliferum	HGT-LC	Glycerol	APIS	glpF2
SCLAR_v1c13530	1526190	1527785	1596	-1	pyrG	CTP synthetase	Spiroplasma culicicola	Spiroplasma apis	Spiroplasma helicoides	Spiroplasma floricola	Spiroplasma monobiae	Apis		APIS
SCLAR_v1c13540	1527846	1528253	408	-1	rpoE	DNA directed RNA polymerase subunit delta	Spiroplasma floricola	NA	NA	NA	NA	Apis		APIS
SCLAR_v1c13550	1528291	1529472	1182	-1	NA	HD superfamily phosphohydrolase	Spiroplasma culicicola	Spiroplasma culicicola	Spiroplasma helicoides	Spiroplasma floricola	Spiroplasma taiwanense	Apis		APIS
SCLAR_v1c13560	1529473	1530909	1437	-1	gltX	glutamyl-tRNA synthetase	Spiroplasma helicoides	Spiroplasma culicicola	Spiroplasma monobiae	Spiroplasma floricola	Spiroplasma cantharicola	Apis		APIS
SCLAR_v1c13570	1530914	1531378	465	-1	ispF	2-C-methyl-D-erythritol 2,4-cyclodiphosphate synthase	Spiroplasma culicicola	Spiroplasma cantharicola	Spiroplasma diminutum	Spiroplasma floricola	Spiroplasma apis	Apis		APIS
SCLAR_v1c13580	1531551	1532648	1098	-1	engD	GTP-dependent nucleic acid-binding protein EngD	Spiroplasma culicicola	Spiroplasma apis	Spiroplasma helicoides	Spiroplasma monobiae	Spiroplasma floricola	Apis		APIS
SCLAR_v1c13590	1532662	1533537	876	-1	parB	site-specific DNA-binding protein	Spiroplasma helicoides	Spiroplasma diminutum	Spiroplasma monobiae	Spiroplasma culicicola	Spiroplasma taiwanense	Apis		APIS
SCLAR_v1c13600	1533527	1534297	771	-1	parA	chromosome partitioning protein ParA	Spiroplasma turonicum	Spiroplasma culicicola	Spiroplasma corruscae	Spiroplasma helicoides	Spiroplasma litorale	Apis		APIS
SCLAR_v1c13610	1534315	1535013	699	-1	gidB	16S rRNA methyltransferase GidB	Spiroplasma culicicola	Spiroplasma helicoides	Spiroplasma helicoides	Spiroplasma apis	Spiroplasma monobiae	Apis		APIS
SCLAR_v1c13620	1535281	1536879	1599	-1	NA	amino acid permease	Spiroplasma culicicola	Spiroplasma cantharicola	Spiroplasma monobiae	Spiroplasma apis	Spiroplasma helicoides	Apis		APIS
SCLAR_v1c13630	1536921	1538423	1503	-1	NA	amino acid permease	Spiroplasma culicicola	Spiroplasma floricola	Spiroplasma diminutum	Spiroplasma monobiae	Spiroplasma cantharicola	Apis		APIS
SCLAR_v1c13640	1538435	1540306	1872	-1	gidA	tRNA uridine 5-carboxymethylaminomethyl modification protein GidA	Spiroplasma diminutum	Spiroplasma diminutum	Spiroplasma helicoides	Spiroplasma cantharicola	Spiroplasma monobiae	Apis		APIS
SCLAR_v1c13650	1540328	1541842	1515	-1	metS	methionyl-tRNA synthetase	Spiroplasma culicicola	Spiroplasma helicoides	Spiroplasma diminutum	Spiroplasma monobiae	Spiroplasma floricola	Apis		APIS
SCLAR_v1c13660	1541842	1542363	522	-1	hprT	hypoxanthine phosphoribosyltransferase	Spiroplasma culicicola	Spiroplasma helicoides	Spiroplasma apis	Spiroplasma monobiae	Spiroplasma litorale	Apis		APIS
SCLAR_v1c13670	1542366	1543661	1296	-1	purB	adenylosuccinate lyase	Spiroplasma culicicola	Spiroplasma helicoides	Spiroplasma floricola	Spiroplasma monobiae	Spiroplasma litorale	Apis		APIS
SCLAR_v1c13680	1543682	1544971	1290	-1	purA	adenylosuccinate synthetase	Spiroplasma culicicola	Spiroplasma helicoides	Spiroplasma apis	Spiroplasma taiwanense	Spiroplasma floricola	Apis		APIS
SCLAR_v1c13690	1544982	1545548	567	-1	pth	peptidyl-tRNA hydrolase	Spiroplasma helicoides	Spiroplasma culicicola	Spiroplasma monobiae	Spiroplasma taiwanense	Spiroplasma apis	Apis		APIS
SCLAR_v1c13700	1545552	1546586	1035	-1	prs	ribose-phosphate pyrophosphokinase	Spiroplasma culicicola	Spiroplasma monobiae	Spiroplasma diminutum	Spiroplasma apis	Spiroplasma taiwanense	Apis		APIS
SCLAR_v1c13710	1546800	1548332	1533	1	NA	ABC transporter ATP-binding protein	Spiroplasma culicicola	Spiroplasma helicoides	Spiroplasma apis	Spiroplasma monobiae	Spiroplasma cantharicola	Apis		APIS
SCLAR_v1c13720	1548364	1548516	153	1	NA	hypothetical protein	Spiroplasma helicoides	NA	NA	NA	NA	Apis		APIS
SCLAR_v1c13730	1548532	1549233	702	-1	ispE	4-diphosphocytidyl-2-C-methyl-D-erythritol kinase	Spiroplasma culicicola	Spiroplasma turonicum	Spiroplasma helicoides	Spiroplasma helicoides	Spiroplasma litorale	Apis		APIS
SCLAR_v1c13740	1549223	1550020	798	-1	ksgA	dimethyladenosine transferase	Spiroplasma monobiae	Spiroplasma cantharicola	Spiroplasma culicicola	Spiroplasma apis	Spiroplasma floricola	Apis		APIS
SCLAR_v1c13750	1550023	1550556	534	-1	rnmV	ribonuclease M5	Spiroplasma apis	Spiroplasma monobiae	Spiroplasma floricola	Spiroplasma cantharicola	Spiroplasma culicicola	Apis		APIS
SCLAR_v1c13760	1550653	1551696	1044	1	mreB	cell shape determining protein MreB	Spiroplasma culicicola	Spiroplasma apis	Spiroplasma taiwanense	Spiroplasma diminutum	Spiroplasma monobiae	Apis		APIS
SCLAR_v1c13770	1551810	1552817	1008	1	mreB	cell shape determining protein MreB	Spiroplasma apis	Spiroplasma culicicola	Spiroplasma culicicola	Spiroplasma helicoides	Spiroplasma monobiae	Apis		APIS
SCLAR_v1c13780	1552957	1553988	1032	1	mreB	cell shape determining protein MreB	Spiroplasma culicicola	Spiroplasma diminutum	Spiroplasma monobiae	Spiroplasma apis	Spiroplasma floricola	Apis		APIS
SCLAR_v1c13790	1554220	1555278	1059	1	mreB	cell shape determining protein MreB	Spiroplasma culicicola	Spiroplasma litorale	Spiroplasma taiwanense	Spiroplasma monobiae	Spiroplasma helicoides	Apis		APIS
SCLAR_v1c13800	1555301	1556092	792	-1	tatD	Mg-dependent DNase	Spiroplasma helicoides	Spiroplasma culicicola	Spiroplasma apis	Spiroplasma taiwanense	Spiroplasma cantharicola	Apis		APIS
SCLAR_v1c13810	1556101	1557453	1353	-1	trmE	tRNA modification GTPase TrmE	Spiroplasma helicoides	Spiroplasma culicicola	Spiroplasma culicicola	Spiroplasma apis	Spiroplasma monobiae	Apis		APIS
SCLAR_v1c13820	1557493	1558044	552	-1	NA	hypothetical protein	NA	NA	NA	NA	NA	Species-specific		NA
SCLAR_v1c13830	1558037	1559233	1197	-1	yidC	inner membrane protein translocase component YidC	Spiroplasma apis	Spiroplasma taiwanense	Spiroplasma taiwanense	Spiroplasma floricola	Spiroplasma cantharicola	Apis		APIS
SCLAR_v1c13840	1559250	1559579	330	-1	rnpA	ribonuclease P (protein C5)	Spiroplasma helicoides	Spiroplasma floricola	Spiroplasma culicicola	Spiroplasma cantharicola	Spiroplasma diminutum	Apis		APIS
SCLAR_v1c13850	1559588	1559722	135	-1	rpmH	50S ribosomal protein L34	Spiroplasma corruscae	Spiroplasma apis	Spiroplasma turonicum	Mycoplasma mycoides group	Entomoplasmatales	HGT-LC		APIS
